# Supplementary material for: Cross-sectional study of lung cancer patients as a potential high-risk factor for abdominal aortic aneurysm
Source: PLoS One. 2025 Jan 6;20(1):e0315898. doi: 10.1371/journal.pone.0315898 (PMC11703101; doi:10.1371/journal.pone.0315898)
Supplement: S1 Data — (XLSX) [file pone.0315898.s002.xlsx]

## Sheet: LCplusControl
LC	number	sex	BMI	smoking history	smoking pack-years(PY)	lung cancer subtype	stage	staging	lung cancer Dx date	lung cancer op date	AAA Dx date	AAA treatment dat	AAA treatment	PET	AAA	size(cm)	AAA type	HTN	DM	dyslipidemia	COPD	CAOD	PAOD	cholesterol	CKDstage
1	1	M	23.9	1	15	1	1	IB	2020-11-11	2020-11-24				1	0			1	1	0	0	0	0	181	3
1	3	M	25.4	2	46	5			2020-09-23	2020-11-18				1	0			1	0	0	0	0	0	176	2
1	4	F	22.5	0	0	3	1	IB	2020-10-22	2020-11-18				1	0			0	0	0	0	0	0	0	2
1	8	M	27.1	2	20	3	1	IA	2020-10-13	2020-11-17				1	0			0	1	1	0	1	0	0	2
1	9	F	19.3	0	0	3	1	IA	2020-11-15	2020-11-16				1	0			0	0	0	0	0	0	203	2
1	10	M	25.5	1	50	3	3	IIIA	2020-11-15	2020-11-16				1	0			1	0	0	0	1	0	104	3
1	13	F	24.9	0	0	3	1	IA	2020-11-10	2020-11-11				0	0			0	0	0	0	0	0	179	2
1	14	F	25.4	0	0	3	1	IA	2020-09-11	2020-11-11				1	0			0	0	0	0	0	0	208	1
1	15	F	18.4	0	0	3	1	IA	2020-11-09	2020-11-10				1	0			0	0	0	0	0	0	165	2
1	16	M	26.5	2	45	3	1	IA	2020-10-13	2020-11-09	2020-10-08		2	1	1	3.1	3	0	0	0	0	0	0	277	1
1	17	F	18.9	0	0	3	1	IA	2020-08-03	2020-11-09				1	0			0	0	0	0	0	0	201	3
1	19	F	24.2	0	0	3	1	IA	2020-08-31	2020-11-03				1	0			1	1	1	0	0	0	150	1
1	22	M	25.1	1	15	3	2	IIB	2020-10-05	2020-11-02				1	0			0	0	0	0	0	0	248	1
1	23	M	23.4	2	37	3	1	IA	2020-08-12	2020-11-02				1	0			0	0	0	0	0	0	237	2
1	24	M	24.6	0	0	3	2	IIB	2020-09-23	2020-10-29				1	0			1	0	0	0	0	0	200	2
1	25	M	22.5	1	40	3	1	IA	2020-10-12	2020-10-29				1	0			0	0	0	0	0	0	220	1
1	27	M	25.5	1	10	3	1	IA	2020-10-05	2020-10-29				1	0			0	0	0	0	0	0	194	2
1	28	F	21.5	0	0	3	1	IA	2020-09-25	2020-10-29				1	0			0	0	0	0	0	0	282	2
1	29	F	22.1	0	0	3	1	IA	2020-10-20	2020-10-29				1	0			1	0	1	0	0	0	121	2
1	30	F	25.2	0	0	3	1	IA	2020-09-20	2020-10-28				1	0			0	0	0	0	0	0	170	1
1	31	F	21.3	0	0	3	1	IA	2020-09-28	2020-10-28				1	0			0	0	1	0	0	0	0	3
1	32	F	24.4	0	0	3	1	IA	2020-10-08	2020-10-27				1	0			0	0	0	0	0	0	163	2
1	34	F	21.7	0	0	3	1	IB	2020-10-26	2020-10-27				1	0			1	0	0	0	0	0	255	3
1	35	M	22.2	2	21.5	3	1	IA	2020-10-26	2020-10-27				1	0			1	0	1	0	1	1	99	3
1	36	F	20.6	0	0	3	1	IA	2020-10-13	2020-10-26				1	0			1	0	0	0	0	0	214	2
1	37	F	22.7	0	0	3	1	IA	2020-09-23	2020-10-23				1	0			0	0	0	0	0	0	259	2
1	38	F	22	0	0	3	3	IIIA	2020-09-22	2020-10-23				1	0			1	0	0	0	0	0	156	3
1	39	F	17.9	0	0	10	3	IIIA	2020-10-14	2020-10-23				1	0			0	0	1	0	0	0	147	3
1	40	M	23.1	0	0	3	1	IB	2020-09-15	2020-10-22				1	0			0	0	0	0	0	0	201	2
1	41	M	23.3	0	0	3	1	IA	2020-03-31	2020-10-21				1	0			0	1	0	0	0	0	164	2
1	44	M	19.5	1	15	3	1	IB	2020-09-02	2020-10-21				1	0			0	0	0	0	0	0	0	2
1	47	M	25	2	50	3	1	IA	2020-08-10	2020-10-19				1	0			1	1	0	0	0	0	0	2
1	48	F	33.1	0	0	3	1	IB	2020-09-08	2020-10-16				1	0			0	0	1	0	0	0	0	1
1	49	F	28.2	0	0	3	1	IA	2020-08-06	2020-10-15				1	0			0	0	0	0	0	0	144	1
1	50	M	21	1	10	3	1	IA	2020-10-13	2020-10-14				1	0			1	1	0	0	1	0	135	5
1	51	M	21.5	1	20	3	2	IIB	2020-09-10	2020-10-14				1	0			1	0	0	0	0	0	160	2
1	52	M	20.4	1	96	3	1	IB	2020-08-07	2020-10-13				1	0			1	0	0	1	0	0	0	2
1	54	F	23.1	0	0	3	1	IA	2020-08-14	2020-10-13				1	0			0	0	0	0	0	0	203	2
1	55	M	23.8	1	20	3	1	IA	2020-09-07	2020-10-12				1	0			0	0	0	0	0	0	0	1
1	57	F	23.6	0	0	3	3	IIIA	2020-08-18	2020-10-08				1	0			1	0	1	0	0	0	168	2
1	58	M	30.4	1	15	3	1	IA	2020-10-07	2020-10-08				1	0			1	0	0	0	0	0	158	1
1	59	M	19.8	1	46	3	1	IA	2020-08-07	2020-10-08				1	0			0	1	0	0	0	0	107	2
1	62	F	23.2	1	0.5	3	1	IA	2020-08-12	2020-10-07				1	0			0	0	0	0	0	0	142	1
1	63	M	22.3	1	50	1	2	IIA	2020-07-09	2020-10-07	2020-07-23		2	1	1	3.1	4	1	1	0	1	1	0	124	2
1	64	F	24.6	0	0	3	1	IA	2020-10-05	2020-10-06				1	0			1	1	1	0	0	0	212	2
1	65	M	24.4	1	42	3	1	IA	2020-09-21	2020-10-06				1	0			1	0	1	0	0	0	191	2
1	67	M	22.9	1	80	3	1	IB	2020-09-07	2020-10-06				1	0			1	0	0	0	0	0	238	3
1	68	F	21	0	0	3	1	IA	2020-09-08	2020-10-05				1	0			0	0	0	0	0	0	148	1
1	69	F	18.5	0	0	3	3	IIIA	2020-06-24	2020-10-05				1	0			0	0	0	0	0	0	174	3
1	71	F	20.4	0	0	3	2	IIB	2020-09-08	2020-10-05				1	0			1	0	0	0	0	0	187	1
1	72	M	24.1	2	51	3	1	IA	2020-07-27	2020-09-29				1	0			0	0	0	0	0	0	188	2
1	73	M	23.5	1	15	1	3	IIIA	2020-05-29	2020-09-29				1	0			1	0	0	0	0	0	207	2
1	74	M	24.5	0	0	3	1	IA	2020-06-29	2020-09-29				1	0			1	0	0	0	0	0	184	2
1	75	F	26.6	0	0	3	1	IA	2020-08-27	2020-09-28				1	0			0	0	0	0	0	0	0	1
1	76	F	29.3	0	0	3	1	IA	2020-09-08	2020-09-28				1	0			1	0	0	0	0	0	201	1
1	77	M	25.7	1	64	1	3	IIIA	2020-06-08	2020-09-28				1	0			1	0	1	0	0	0	117	2
1	79	M	24.5	1	30	3	1	IB	2020-08-06	2020-09-25				1	0			1	0	0	0	1	0	93	2
1	80	M	22.5	1	20	3	3	IIIA	2020-08-11	2020-09-25				1	0			1	0	0	1	0	0	204	2
1	81	F	22.3	0	0	3	1	IA	2020-07-14	2020-09-25				1	0			0	0	0	0	0	0	154	2
1	82	F	22.4	0	0	3	1	IA	2020-08-18	2020-09-25				1	0			0	0	0	0	0	0	213	2
1	83	F	23.2	0	0	3	4	IV	2020-09-06	2020-09-24				1	0			1	0	0	0	0	0	193	2
1	85	M	21.9	0	0	3	1	IA	2020-09-22	2020-09-23	2020-07-22		2	1	1	3.1	1	1	1	0	0	0	0	159	2
1	88	F	25.2	2	12.5	1	1	IB	2020-06-11	2020-09-22				1	0			1	0	1	0	0	0	189	1
1	89	F	25.2	0	0	3	1	IA	2020-08-13	2020-09-22				1	0			0	1	1	0	0	0	0	2
1	90	M	30.9	1	20	3	1	IB	2020-07-15	2020-09-22				1	0			1	0	0	0	0	0	246	1
1	91	M	27.3	1	30	1	2	IIB	2020-07-28	2020-09-22				1	0			1	1	0	0	1	1	162	1
1	93	F	25.1	0	0	3	1	IA	2020-09-20	2020-09-21				1	0			0	0	0	0	0	0	217	2
1	94	M	24.4	1	20	3	2	IIA	2020-07-21	2020-09-21				1	0			0	0	0	0	0	0	164	2
1	96	M	22.3	2	35	3	1	IA	2020-08-20	2020-09-21				1	0			0	0	0	0	0	0	190	2
1	98	F	23	2	40	3	1	IA	2020-09-14	2020-09-17				1	0			0	0	0	1	0	0	200	3
1	100	F	28.8	0	0	3	3	IIIA	2020-09-16	2020-09-17				1	0			0	0	0	0	0	0	189	1
1	101	M	20.3	1	20	1	2	IIB	2020-07-24	2020-09-17				1	0			1	1	1	0	1	1	121	2
1	104	F	24.4	0	0	3	3	IIIA	2020-07-21	2020-09-16				1	0			0	1	1	0	0	0	0	1
1	106	M	22.1	2	40	3	1	IA	2020-07-14	2020-09-15				1	0			0	0	0	0	0	0	111	1
1	108	M	23	1	40	1	1	IA	2020-09-14	2020-09-15				1	0			1	0	0	0	1	0	214	3
1	109	M	23.4	0	0	3	1	IA	2020-08-05	2020-09-14				1	0			1	0	0	0	0	0	244	2
1	110	F	22.5	0	0	3	1	IA	2020-08-11	2020-09-11				1	0			1	0	0	0	0	0	177	1
1	111	M	22.3	1	30	3	1	IA	2020-07-21	2020-09-10				1	0			0	0	0	0	0	0	160	1
1	112	F	24.1	0	0	3	1	IA	2020-09-07	2020-09-09				1	0			0	0	0	0	0	0	210	3
1	113	M	23.7	1	12	3	1	IB	2020-07-15	2020-09-09				1	0			1	1	1	0	0	0	150	2
1	114	M	22.7	1	10	3	1	IA	2020-07-15	2020-09-09				1	0			1	1	0	0	0	0	107	2
1	115	M	28.3	1	6.5	1	3	IIIA	2020-08-13	2020-09-08				1	0			1	1	0	0	0	0	0	1
1	116	F	16.8	0	0	3	1	IA	2020-08-06	2020-09-07				1	0			0	0	0	0	0	0	173	2
1	117	M	27.1	0	0	3	1	IA	2020-08-19	2020-09-07				1	0			1	1	1	0	0	0	258	2
1	118	M	22.1	1	20	3	1	IA	2020-07-21	2020-08-26				1	0			0	0	0	0	0	0	117	2
1	121	F	19.3	0	0	3	1	IA	2020-07-21	2020-08-24				1	0			1	0	0	0	0	0	174	2
1	122	F	26.2	0	0	3	3	IIIA	2020-07-02	2020-08-24				1	0			1	0	0	0	0	0	145	2
1	123	M	21.1	1	40	3	1	IA	2020-08-19	2020-08-20				1	0			0	0	0	0	0	0	241	2
1	125	M	25.5	0	0	3	2	IIB	2020-07-06	2020-08-19				1	0			0	0	1	0	0	0	100	2
1	126	M	24.5	1	26	3	1	IB	2020-07-01	2020-08-19				1	0			1	1	1	0	0	0	130	2
1	127	M	27.6	0	0	3	1	IA	2020-08-18	2020-08-19				1	0			1	1	0	0	0	0	137	3
1	128	M	28.8	1	94	3	4	IV	2020-06-22	2020-08-18	2019-08-12	2020-10-14	1	1	1	5.1	4	1	0	1	0	0	0	213	3
1	130	M	26.6	1	30	3	1	IA	2020-07-06	2020-08-17				1	0			0	0	0	0	0	0	0	2
1	131	M	27.7	1	20	3	1	IA	2020-06-17	2020-08-14				1	0			1	1	1	0	0	0	171	1
1	132	F	23.3	1	50	3	1	IB	2020-07-10	2020-08-13				1	0			0	0	0	0	0	0	159	2
1	134	M	23.8	1	20	3	3	IIIA	2020-06-22	2020-08-12				1	0			1	0	0	0	0	0	136	2
1	135	F	18	0	0	3	1	IA	2020-07-24	2020-08-12				1	0			1	0	0	0	0	0	169	3
1	137	M	24.4	1	27.47	3	3	IIIA	2020-07-02	2020-08-10				1	0			0	0	0	0	0	0	175	2
1	138	F	23.4	0	0	3	1	IA	2020-07-14	2020-08-10				1	0			0	0	0	0	0	0	222	2
1	139	F	21.4	0	0	3	2	IIA	2020-06-11	2020-08-07				1	0			1	0	0	0	0	0	189	2
1	140	M	22.4	0	0	3	2	IIB	2020-07-01	2020-08-07				1	0			0	0	0	0	0	0	226	1
1	142	F	26.1	0	0	3	1	IA	2020-06-16	2020-08-05				1	0			0	0	1	0	0	0	206	2
1	143	F	21.1	0	0	3	1	IB	2020-06-23	2020-08-05				1	0			1	0	0	0	0	0	0	1
1	145	M	22.1	0	0	3	1	IA	2020-06-08	2020-08-05				1	0			0	0	0	0	0	0	199	1
1	148	F	19.4	0	0	3	1	IA	2020-07-15	2020-08-03				1	0			1	0	0	0	0	0	220	2
1	149	M	29.7	2	45	3	3	IIIA	2020-05-27	2020-08-03				1	0			1	1	1	0	0	0	171	1
1	151	F	21.3	0	0	3	2	IIB	2020-07-09	2020-07-31				1	0			0	0	0	0	0	0	175	2
1	152	F	23.2	0	0	3	1	IA	2020-07-07	2020-07-31				1	0			1	0	0	0	0	0	234	2
1	153	M	25.7	1	12.5	3	1	IA	2020-07-06	2020-07-31				1	0			0	0	0	0	0	0	211	1
1	154	M	22.7	2	100	1	1	IA	2020-06-30	2020-07-30				1	0			0	1	0	0	0	0	168	2
1	155	F	28.9	0	0	3	1	IB	2020-07-01	2020-07-30				1	0			0	0	0	0	0	0	196	1
1	156	M	26.4	2	45	3	1	IA	2020-06-22	2020-07-30				1	0			1	1	1	0	0	0	116	2
1	157	F	23.4	0	0	3	1	IA	2020-06-23	2020-07-29				1	0			0	0	1	0	0	0	189	2
1	158	M	27.1	0	0	3	1	IA	2020-07-09	2020-07-28				1	0			0	0	0	0	0	0	199	1
1	160	F	22.6	0	0	3	1	IA	2020-06-22	2020-07-28				1	0			0	1	1	0	0	0	229	2
1	161	M	26.3	1	22	3	1	IB	2020-06-17	2020-07-27				1	0			1	0	0	0	0	0	189	3
1	162	M	20	0	0	3	1	IB	2020-06-15	2020-07-27				1	0			0	0	1	0	0	0	0	2
1	163	M	25.5	1	50	3	2	IIB	2020-06-23	2020-07-27	2017-12-01		0	1	1	4.6	4	1	1	1	1	1	0	168	3
1	164	M	20.9	1	30	3	1	IA	2020-06-18	2020-07-24				1	0			0	0	0	0	0	0	151	2
1	165	M	25.4	2	40	5			2020-06-25	2020-07-24				1	0			1	0	1	0	0	0	159	2
1	167	F	21	0	0	3	2	IIB	2020-06-30	2020-07-23				1	0			0	0	1	0	0	0	0	1
1	168	M	22.2	1	20	3	1	IA	2020-06-23	2020-07-22				1	0			0	1	1	0	0	0	0	2
1	169	M	28.7	1	50	1	2	IIB	2020-06-12	2020-07-21				1	0			1	1	1	1	0	0	114	2
1	170	M	23.8	2	12.5	3	3	IIIB	2020-06-25	2020-07-21				1	0			0	0	0	1	0	0	101	2
1	172	M	20.4	2	30	3	1	IA	2020-06-22	2020-07-20				1	0			0	0	0	0	0	0	215	2
1	173	F	26.2	0	0	3	1	IA	2020-06-17	2020-07-17				1	0			1	1	0	0	0	0	177	2
1	174	F	27	0	0	3	1	IA	2020-05-26	2020-07-17				1	0			1	0	1	0	0	0	141	2
1	175	F	30.6	0	0	3	1	IA	2020-05-25	2020-07-16				1	0			0	0	1	0	0	0	136	1
1	177	F	31.1	0	0	3	1	IA	2020-07-14	2020-07-15				1	0			1	0	0	1	0	0	163	3
1	178	M	23.5	1	21	3	1	IA	2020-05-13	2020-07-15				1	0			1	0	1	0	0	0	156	2
1	179	M	27	0	0	3	2	IIB	2020-05-20	2020-07-15				1	0			1	0	1	0	0	0	133	2
1	180	M	23.5	1	36	3	1	IB	2020-06-08	2020-07-15				1	0			0	1	1	1	0	0	100	2
1	181	M	24	1	50	3	1	IA	2020-05-11	2020-07-15				1	0			1	1	1	1	0	0	143	3
1	182	F	23.5	1	18	3	3	IIIA	2020-06-04	2020-07-14				1	0			1	1	0	0	0	0	303	3
1	183	F	30.1	0	0	3	3	IIIA	2020-05-12	2020-07-14				1	0			1	0	0	0	0	0	0	1
1	184	F	26.9	0	0	3	1	IA	2020-06-04	2020-07-14				1	0			1	0	1	0	0	0	118	3
1	186	M	16.8	2	60	3	3	IIIB	2020-07-12	2020-07-13				1	0			1	1	1	1	1	0	107	3
1	187	M	23.9	1	3	3	1	IB	2020-06-25	2020-07-09				1	0			0	0	0	1	0	0	0	2
1	188	F	21.3	0	0	3	1	IA	2020-06-02	2020-07-08				1	0			0	0	0	0	0	0	210	1
1	189	F	20.6	0	0	3	4	IV	2018-08-10	2020-07-08				1	0			0	0	0	1	0	0	162	2
1	190	M	24.1	2	50	5			2020-05-21	2020-07-08				1	0			1	0	0	0	0	0	246	2
1	191	F	22	0	0	3	4	IV	2017-07-14	2020-07-08				1	0			0	0	0	0	0	0	201	2
1	194	F	19.9	0	0	3	1	IA	2020-07-02	2020-07-07				1	0			1	0	1	0	0	0	176	3
1	195	F	23.7	0	0	3	1	IA	2020-06-05	2020-07-07				1	0			0	0	0	0	0	0	287	2
1	196	F	30.7	0	0	3	1	IA	2020-06-05	2020-07-07				1	0			0	0	1	0	0	0	143	2
1	199	M	25.2	1	60	3	1	IA	2020-06-29	2020-07-03				1	0			1	1	1	0	0	0	130	2
1	201	M	25.3	2	30	10	2	IIB	2020-06-11	2020-07-03				1	0			0	0	0	0	0	0	185	1
1	202	M	18.4	1	70	3	1	IA	2020-06-01	2020-07-03				1	0			1	0	0	0	0	0	179	2
1	203	M	26.1	1	30	3	2	IIB	2020-06-01	2020-07-02				1	0			0	0	0	0	0	0	159	2
1	204	F	24.4	0	0	3	1	IA	2020-05-13	2020-07-01				1	0			0	0	0	0	0	0	181	1
1	206	M	25.8	2	50	3	1	IA	2020-05-19	2020-07-01	2020-05-26		2	1	1	3.4	4	0	0	0	1	0	0	181	2
1	207	F	23.8	0	0	3	1	IA	2020-06-18	2020-06-30				1	0			1	0	1	0	0	0	221	1
1	208	F	23.5	0	0	3	1	IB	2020-05-07	2020-06-30				1	0			0	0	0	0	0	0	200	2
1	209	F	21.3	0	0	1	2	IIB	2020-05-29	2020-06-29				1	0			0	0	0	0	0	0	218	2
1	210	F	30.8	0	0	3	2	IIB	2020-05-22	2020-06-26				1	0			1	0	0	0	1	0	204	1
1	211	F	20.9	0	0	3	2	IIB	2020-06-24	2020-06-25				1	0			0	0	0	0	0	0	169	2
1	212	F	24.9	0	0	3	1	IA	2020-05-13	2020-06-24				1	0			0	0	0	0	0	0	164	2
1	214	M	24.1	2	33	3	3	IIIA	2020-05-29	2020-06-24				1	0			0	1	0	0	1	0	117	1
1	216	M	24.1	1	40	3	1	IA	2020-06-05	2020-06-24				1	0			1	0	0	1	1	0	316	3
1	217	F	23.1	0	0	3	1	IA	2020-06-02	2020-06-23				1	0			1	0	0	0	0	0	233	3
1	218	F	23.5	0	0	3	1	IA	2020-05-26	2020-06-23				1	0			0	0	0	0	0	0	165	2
1	220	M	25.7	2	45	1	1	IA	2020-04-21	2020-06-22				1	0			1	1	0	0	0	0	133	2
1	221	M	21.4	1	34	3	1	IB	2020-06-03	2020-06-19				1	0			0	0	0	0	0	0	188	2
1	222	F	24.5	0	0	3	1	IA	2020-06-03	2020-06-19				1	0			1	0	0	0	1	0	140	2
1	223	F	22.4	0	0	3	1	IB	2020-05-07	2020-06-19				1	0			0	0	1	0	0	0	123	2
1	224	M	21.4	1	40	3	1	IA	2020-05-14	2020-06-18				1	0			1	1	1	1	0	0	145	3
1	226	M	27.6	1	18	3	3	IIIA	2020-02-17	2020-06-17				1	0			1	0	0	0	0	0	207	2
1	229	F	23.1	0	0	3	1	IA	2020-06-15	2020-06-16				1	0			1	1	1	0	0	0	144	2
1	230	F	22.4	0	0	3	3	IIIA	2020-04-24	2020-06-15				1	0			1	0	0	0	0	0	188	2
1	231	M	22.3	1	9	3	1	IB	2020-06-11	2020-06-12				1	0			0	1	0	0	0	0	129	2
1	232	M	27.7	2	40	1	1	IB	2020-05-12	2020-06-12				1	0			1	0	0	1	0	0	0	1
1	233	F	20.8	2	6	1	1	IA	2020-03-05	2020-06-10				1	0			0	0	0	0	1	1	172	2
1	235	F	26	0	0	3	1	IB	2020-05-25	2020-06-09				1	0			1	0	1	0	0	0	0	3
1	236	F	23.9	0	0	3	2	IIA	2020-05-13	2020-06-08				1	0			1	1	1	1	0	0	160	2
1	237	M	21.9	1	30	1	1	IA	2020-05-20	2020-06-08				1	0			1	0	1	0	0	0	171	2
1	238	F	19.7	0	0	3	1	IA	2020-05-07	2020-06-05				1	0			0	0	0	0	0	0	164	2
1	239	F	27.5	0	0	3	1	IA	2020-04-07	2020-06-04				1	0			0	0	0	0	0	0	249	1
1	240	M	21	0	0	3	1	IA	2020-06-03	2020-06-04				1	0			0	0	0	0	0	0	187	1
1	241	M	25.1	1	30	3	3	IIIA	2020-05-20	2020-06-03				1	0			0	0	0	0	0	0	145	2
1	244	F	25.1	0	0	3	2	IIB	2020-04-28	2020-06-02				1	0			1	0	1	0	0	0	197	3
1	245	M	21.3	0	0	3	1	IA	2020-04-02	2020-06-02				1	0			0	0	0	0	0	0	142	2
1	246	F	25.3	0	0	3	3	IIIA	2020-05-19	2020-06-01				1	0			0	0	0	0	0	0	172	1
1	247	M	24.3	1	40	3	1	IB	2020-04-14	2020-06-01				1	0			1	0	0	0	0	0	164	2
1	249	F	25.4	0	0	3	1	IA	2020-05-04	2020-05-26				1	0			1	1	1	0	1	0	171	2
1	250	M	24.9	0	0	3	1	IB	2020-04-27	2020-05-26				1	0			1	1	1	0	1	0	0	2
1	251	F	23.4	0	0	3	4	IV	2019-06-05	2020-05-26				1	0			0	0	0	0	0	0	0	1
1	252	M	31.7	1	44	3	1	IA	2020-05-22	2020-05-22				1	0			1	1	0	0	0	0	167	1
1	253	M	24.2	2	78	3	1	IA	2020-04-29	2020-05-22				1	0			0	0	0	1	0	0	207	1
1	254	F	33.9	0	0	3	1	IB	2020-04-27	2020-05-21				1	0			0	1	1	0	0	0	132	2
1	257	M	22.4	1	16	3	1	IA	2020-03-30	2020-05-19				1	0			0	0	0	0	0	0	180	2
1	258	M	21.9	2	66	1	1	IB	2020-04-28	2020-05-18				1	0			1	1	0	0	0	0	141	1
1	259	F	26	0	0	3	1	IA	2020-05-12	2020-05-15				1	0			0	0	1	0	0	0	176	2
1	260	F	22.6	0	0	3	2	IIB	2020-04-14	2020-05-15				1	0			0	0	0	0	0	0	186	2
1	261	F	25.4	0	0	3	1	IA	2020-04-01	2020-05-15				1	0			0	0	0	0	0	0	192	2
1	262	F	26	0	0	3	1	IA	2020-01-20	2020-05-15				1	0			1	0	0	0	0	0	227	1
1	263	F	24.1	0	0	3	1	IA	2020-04-29	2020-05-15				1	0			0	0	0	0	0	0	179	2
1	264	F	22.6	0	0	3	4	IV	2018-04-19	2020-05-14				1	0			1	0	1	0	0	0	136	2
1	266	M	23.4	1	48	1	2	IIA	2020-04-23	2020-05-14				1	0			0	0	0	0	0	0	217	2
1	269	M	24.9	2	35	1	1	IB	2020-05-12	2020-05-13				1	0			0	0	0	0	0	0	0	1
1	270	F	26	0	0	3	3	IIIA	2020-05-04	2020-05-13				1	0			0	0	0	0	0	0	147	2
1	271	F	24.4	0	0	3	4	IV	2019-08-19	2020-05-12				1	0			0	0	0	0	0	0	208	1
1	272	F	20.6	0	0	3	1	IA	2020-05-11	2020-05-12				1	0			0	1	0	0	1	0	245	2
1	273	M	22.9	2	35	3	1	IA	2020-03-20	2020-05-12				1	0			1	1	0	0	0	0	164	2
1	274	F	27.3	0	0	3	1	IA	2020-04-22	2020-05-11				1	0			1	0	1	0	0	0	140	2
1	275	M	26.8	1	15	3	1	IA	2020-03-31	2020-05-11				1	0			1	0	1	0	0	0	135	1
1	276	M	27.1	0	0	3	1	IA	2019-11-18	2020-05-08				1	0			0	0	0	0	0	0	169	2
1	277	M	27	2	38	1	2	IIB	2020-03-30	2020-05-07				1	0			0	0	0	1	0	0	152	1
1	282	M	29.3	1	30	3	2	IIA	2020-04-06	2020-05-04				1	0			1	0	1	0	0	0	197	2
1	284	F	22.2	0	0	3	3	IIIA	2020-03-27	2020-04-29				1	0			1	0	0	0	0	0	0	1
1	286	M	21.8	1	40	1	1	IA	2020-04-28	2020-04-29	2020-02-24		2	1	1	3.2	2	1	0	0	1	0	0	229	5
1	287	M	31.4	2	24	3	1	IA	2020-04-27	2020-04-28				1	0			1	0	1	0	0	0	150	1
1	288	M	23.8	2	30	1	1	IA	2020-03-05	2020-04-22				1	0			0	1	1	0	0	0	110	1
1	289	M	23.9	0	0	3	1	IA	2020-03-09	2020-04-22				1	0			1	1	1	0	1	0	120	2
1	292	M	28.7	1	104	1	2	IIB	2020-03-11	2020-04-21				1	0			1	1	1	1	1	0	147	2
1	293	F	25.5	0	0	3	2	IIB	2020-03-30	2020-04-16				1	0			0	0	0	0	0	0	225	2
1	296	F	26.6	0	0	3	1	IA	2020-03-23	2020-04-14				1	0			0	0	0	0	0	0	212	2
1	297	M	24.9	2	60	3	3	IIIA	2020-02-24	2020-04-14				1	0			0	0	0	1	0	0	142	2
1	298	F	22.1	0	0	3	1	IA	2020-03-30	2020-04-14				1	0			1	1	0	0	0	0	160	2
1	299	M	25.4	1	30	3	2	IIB	2020-03-10	2020-04-10				1	0			0	0	0	0	0	0	0	2
1	300	M	27.8	1	28	3	1	IA	2020-03-04	2020-04-10				1	0			1	0	1	0	0	0	310	1
1	301	F	23.6	0	0	3	1	IA	2020-02-03	2020-04-09				1	0			0	0	0	1	0	0	200	2
1	302	M	30.8	0	0	3	1	IA	2020-03-12	2020-04-09				1	0			1	0	0	0	0	0	167	2
1	303	M	23.5	0	0	3	1	IA	2020-02-24	2020-04-08	2020-03-10		2	1	1	3	4	1	0	1	0	1	0	133	2
1	304	F	22.6	0	0	3	1	IA	2020-01-14	2020-04-08				1	0			0	0	0	0	0	0	178	2
1	305	M	24.5	0	0	3	4	IV	2020-01-29	2020-04-07				1	0			1	1	0	0	0	0	155	2
1	306	F	24	0	0	3	1	IA	2020-04-06	2020-04-07				1	0			0	0	0	0	0	0	211	2
1	307	M	26.2	1	50	1	1	IB	2020-03-05	2020-04-07				1	0			0	0	0	0	0	0	244	2
1	308	M	22.4	1	6	3	1	IA	2020-04-05	2020-04-06				1	0			0	0	0	0	0	0	205	2
1	309	M	29.2	1	40	10	2	IIB	2020-04-02	2020-04-03				1	0			1	1	0	0	0	0	239	1
1	311	F	27.3	1	20	3	1	IA	2020-04-01	2020-04-02				1	0			0	0	0	0	0	0	265	1
1	312	F	19.7	0	0	3	1	IA	2020-03-02	2020-04-02				1	0			1	0	1	0	1	0	162	3
1	313	M	21.9	2	17.5	3	1	IA	2020-03-09	2020-04-02				1	0			0	0	0	0	0	0	213	2
1	315	F	22	0	0	3	3	IIIA	2019-12-17	2020-04-02				1	0			1	1	0	0	0	0	139	2
1	316	F	26.4	0	0	3	1	IA	2020-02-18	2020-04-02				1	0			0	0	0	0	0	0	214	1
1	318	F	27.8	0	0	3	3	IIIA	2018-11-23	2020-04-01				1	0			1	1	0	0	0	0	178	3
1	319	M	18.8	0	0	3	1	IA	2020-03-09	2020-03-31				1	0			0	0	0	0	0	0	167	2
1	320	M	26.4	1	25	1	1	IB	2020-01-03	2020-03-31	2020-02-10		2	1	1	3.1	1	1	0	0	0	0	0	177	2
1	321	M	24.7	0	0	3	1	IA	2020-03-26	2020-03-27				1	0			1	0	1	0	1	0	132	3
1	322	M	22.8	1	7	3	1	IB	2019-12-19	2020-03-26				1	0			0	0	0	0	0	0	182	1
1	324	F	23.6	0	0	3	2	IIB	2020-02-21	2020-03-26				1	0			0	0	0	0	0	0	188	2
1	325	M	20.6	0	0	1	2	IIB	2020-01-30	2020-03-26				1	0			0	0	0	1	0	0	189	2
1	326	M	20.8	1	40	3	3	IIIB	2020-02-04	2020-03-26				1	0			1	0	0	1	0	0	166	3
1	329	M	25.2	1	2.5	3	1	IB	2020-01-31	2020-03-25				1	0			0	0	0	0	0	0	0	1
1	330	M	23.1	0	0	3	1	IA	2020-02-21	2020-03-25				1	0			1	0	0	0	0	0	97	1
1	331	F	25.4	0	0	3	1	IA	2020-02-05	2020-03-24				1	0			0	1	0	0	0	0	131	1
1	332	M	24.1	0	0	3	1	IA	2020-02-27	2020-03-24				1	0			0	0	0	0	0	0	195	3
1	333	F	24.3	0	0	3	1	IA	2020-02-01	2020-03-24				1	0			0	0	0	0	0	0	207	1
1	334	M	31.3	0	0	3	1	IA	2020-03-22	2020-03-23				1	0			0	1	0	0	0	0	107	1
1	335	F	20.5	0	0	3	1	IA	2020-02-24	2020-03-23				1	0			1	0	0	0	0	0	154	3
1	336	F	22.1	0	0	3	1	IA	2019-12-24	2020-03-20				1	0			0	0	0	1	0	0	181	2
1	337	F	30.4	0	0	3	1	IA	2019-12-20	2020-03-20				1	0			1	1	0	0	0	0	176	2
1	339	M	24.2	1	45	3	1	IA	2020-02-12	2020-03-19				1	0			1	1	0	0	0	0	123	2
1	340	M	29	1	45	3	1	IA	2020-01-31	2020-03-19				1	0			0	0	0	0	0	0	156	1
1	342	F	21.4	0	0	3	1	IA	2019-12-30	2020-03-18				1	0			0	0	0	0	0	0	0	1
1	343	F	20.6	0	0	3	4	IV	2020-02-17	2020-03-18				1	0			0	0	0	0	0	0	155	2
1	344	F	18.3	0	0	3	1	IA	2020-03-17	2020-03-18				1	0			0	0	0	0	0	0	193	2
1	347	M	24.1	1	30	3	1	IA	2020-01-16	2020-03-17				1	0			0	0	0	0	0	0	185	1
1	348	M	20.5	1	40	1	2	IIA	2020-01-09	2020-03-17				1	0			1	0	0	1	1	0	133	2
1	349	F	20.6	0	0	3	1	IA	2019-12-24	2020-03-16				1	0			0	0	0	0	0	0	180	1
1	350	M	26.2	1	55	3	1	IA	2020-01-07	2020-03-16				1	0			1	0	1	0	1	0	134	2
1	351	M	23.3	1	9.9	3	1	IB	2020-02-10	2020-03-16				1	0			0	1	0	0	0	0	323	2
1	352	M	23.7	2	49	3	1	IB	2020-01-09	2020-03-13				1	0			1	1	0	0	1	0	90	5
1	353	M	26.4	2	76	3	1	IA	2019-12-31	2020-03-13				1	0			0	0	0	0	0	0	0	1
1	354	M	20.5	0	0	3	1	IB	2020-02-06	2020-03-12				1	0			0	0	0	0	0	0	241	3
1	356	F	20	0	0	3	1	IA	2020-03-11	2020-03-12				1	0			0	0	0	0	0	0	221	2
1	357	M	25.9	2	20	1	2	IIB	2020-01-06	2020-03-12				1	0			0	0	0	1	0	0	224	2
1	359	M	22.5	2	2	3	1	IA	2019-12-26	2020-03-11				1	0			0	0	0	0	0	0	217	2
1	361	F	21.6	0	0	3	1	IB	2020-02-07	2020-03-11				1	0			0	0	0	1	0	0	192	2
1	363	M	25.6	2	25	3	2	IIA	2019-12-26	2020-03-10				1	0			1	0	0	0	1	0	184	3
1	365	F	19.6	0	0	3	1	IA	2020-01-28	2020-03-09				1	0			0	0	0	0	0	0	165	2
1	367	M	29.5	1	138	3	2	IIA	2019-12-23	2020-03-09				1	0			0	1	1	1	0	0	117	2
1	368	M	25.1	1	30	3	1	IA	2020-01-02	2020-03-06				1	0			0	0	0	0	0	0	176	1
1	369	F	23.9	0	0	3	1	IB	2019-12-10	2020-03-05				1	0			1	0	0	0	0	0	243	3
1	372	F	22.9	0	0	3	2	IIA	2020-02-06	2020-03-05				1	0			1	1	0	0	0	0	0	2
1	373	M	26.2	1	40	3	3	IIIB	2019-10-28	2020-03-05				1	0			0	1	0	0	0	0	198	2
1	374	M	25.8	1	12.5	3	3	IIIA	2020-01-02	2020-03-05				1	0			1	0	0	0	0	0	119	1
1	375	M	22.4	1	30	3	1	IA	2020-01-03	2020-03-04				1	0			0	0	0	0	0	0	0	1
1	376	M	20.5	2	45	1	1	IB	2020-01-14	2020-03-04				1	0			1	1	1	1	0	0	147	2
1	377	F	26.5	0	0	3	1	IA	2020-01-31	2020-03-04				1	0			1	0	1	0	0	0	0	2
1	378	M	25.6	0	0	10	1	IB	2020-01-21	2020-03-02				1	0			1	1	0	0	0	0	158	3
1	379	M	23.5	0	0	3	1	IB	2019-12-19	2020-03-02				1	0			1	0	0	1	0	0	130	2
1	380	M	23.6	1	40	3	1	IB	2020-01-08	2020-03-02	2013-06-05	2019-09-03	1	1	1	5.3	4	1	1	1	0	1	0	131	2
1	381	F	26.7	1	9	3	1	IA	2020-02-27	2020-02-28				1	0			0	0	0	0	0	0	206	1
1	384	M	30.1	2	33	1	2	IIA	2020-01-21	2020-02-27				1	0			0	0	0	1	0	0	234	1
1	385	F	16.6	0	0	3	1	IA	2019-12-02	2020-02-27				1	0			0	0	0	0	0	0	221	2
1	386	F	19.8	0	0	3	2	IIA	2019-11-26	2020-02-27				1	0			1	0	0	0	0	0	160	3
1	387	M	26.5	1	25	3	1	IA	2020-01-06	2020-02-26				1	0			1	1	1	0	1	0	98	3
1	388	F	27.4	0	0	3	2	IIA	2020-02-25	2020-02-26				1	0			1	0	1	0	0	0	153	2
1	389	F	23.5	1	6.25	3	1	IB	2020-01-09	2020-02-26				1	0			1	0	0	0	0	0	234	2
1	391	F	22.9	0	0	3	1	IA	2020-01-20	2020-02-20				1	0			0	0	0	0	0	0	146	2
1	392	M	25.9	2	48	3	3	IIIA	2019-12-08	2020-02-20	2020-01-21		2	1	1	3.1	4	1	1	1	1	1	0	132	3
1	393	M	27.7	1	30	3	2	IIB	2020-01-07	2020-02-20				1	0			1	0	0	0	0	0	112	1
1	395	F	28	0	0	10	1	IA	2019-11-25	2020-02-19				1	0			1	1	0	0	0	0	256	2
1	396	M	22.8	1	70	1	2	IIB	2020-01-09	2020-02-19				1	0			0	1	0	1	0	0	104	3
1	397	F	22.8	0	0	3	1	IA	2020-02-13	2020-02-14				1	0			0	0	0	0	0	0	170	2
1	398	F	21.6	1	5	3	1	IA	2019-12-12	2020-02-14				1	0			0	0	0	0	0	0	178	1
1	399	M	24.2	0	0	3	1	IB	2020-01-16	2020-02-13				1	0			0	0	0	0	0	0	158	2
1	400	M	30.6	1	27	3	1	IA	2020-01-08	2020-02-13				1	0			1	0	0	0	0	0	137	2
1	402	M	23.6	1	30	1	2	IIB	2020-01-02	2020-02-13				1	0			1	1	1	0	1	0	189	3
1	403	F	20.5	1	33	1	1	IA	2020-01-08	2020-02-13				1	0			0	0	0	1	0	0	124	3
1	404	F	16.7	0	0	3	1	IA	2020-01-07	2020-02-12				1	0			1	0	1	0	1	0	147	4
1	405	M	26.2	1	50	3	2	IIB	2019-12-17	2020-02-12				1	0			1	1	0	1	1	0	124	2
1	406	M	25.3	2	22	3	1	IA	2020-01-21	2020-02-12				1	0			0	0	0	0	0	0	204	1
1	407	M	23.6	1	24	3	2	IIB	2019-10-22	2020-02-12				1	0			1	1	1	1	1	0	116	2
1	408	M	16.8	2	100	3	1	IB	2019-12-16	2020-02-11				1	0			1	0	0	1	0	0	78	3
1	409	M	18.9	0	0	3	1	IB	2020-01-22	2020-02-10				1	0			0	0	0	0	0	0	213	2
1	410	F	26.1	0	0	3	1	IB	2019-12-09	2020-02-10				1	0			1	0	0	0	0	0	200	2
1	411	F	25.6	0	0	3	1	IA	2019-12-11	2020-02-07				1	0			1	1	0	0	0	0	165	2
1	412	M	29.4	1	60	1	1	IA	2019-12-03	2020-02-07				1	0			0	0	0	0	0	0	167	1
1	413	F	34.7	0	0	3	1	IA	2019-12-06	2020-02-07				1	0			0	1	0	0	0	0	157	2
1	414	F	20.5	0	0	3	1	IA	2020-01-07	2020-02-06				1	0			0	0	0	0	0	0	193	2
1	415	M	25.3	0	0	3	1	IA	2019-12-24	2020-02-05				1	0			0	0	0	0	0	0	226	2
1	417	F	18	0	0	3	1	IA	2019-12-27	2020-02-04				1	0			0	0	0	0	0	0	136	2
1	418	F	29	0	0	3	1	IB	2020-02-03	2020-02-04				1	0			0	0	1	0	0	0	129	1
1	419	F	20.9	0	0	3	1	IA	2020-01-08	2020-02-03				1	0			0	0	0	0	0	0	156	1
1	420	M	24.1	2	13	3	2	IIB	2019-12-20	2020-02-03				1	0			1	0	0	0	1	0	212	2
1	422	M	20.5	1	30	3	1	IA	2019-12-24	2020-01-30				1	0			0	0	0	0	0	0	179	2
1	423	M	24	1	28	3	1	IA	2019-12-31	2020-01-30				1	0			1	0	0	1	0	0	156	2
1	426	M	26.4	2	39	1	1	IA	2020-01-02	2020-01-29				1	0			0	0	0	0	0	0	207	1
1	428	M	29	2	37	10	2	IIB	2019-12-26	2020-01-28				1	0			1	1	0	0	0	0	160	1
1	430	F	19.4	1	120	3	1	IA	2020-01-17	2020-01-23				1	0			0	0	0	0	0	0	248	2
1	431	M	23.7	2	80	10	2	IIB	2019-11-12	2020-01-23				1	0			0	0	0	1	0	0	144	2
1	432	M	22.5	2	40	3	2	IIB	2019-12-16	2020-01-23				1	0			1	0	0	0	0	0	271	1
1	433	M	22.4	1	35	3	1	IA	2020-01-21	2020-01-22				1	0			1	0	0	0	0	0	126	2
1	434	M	19	1	25	3	2	IIB	2019-10-14	2020-01-22				1	0			1	1	1	1	1	0	151	3
1	435	M	21.1	1	40	1	1	IA	2020-01-20	2020-01-21				1	0			0	0	0	0	0	0	185	2
1	437	F	25.5	0	0	3	1	IB	2019-12-06	2020-01-16				1	0			0	1	0	0	0	0	181	2
1	438	M	27.2	1	30	3	1	IA	2019-12-20	2020-01-16				1	0			1	1	0	1	0	0	92	2
1	439	M	32.1	1	100	1	1	IA	2019-12-18	2020-01-16				1	0			1	0	0	0	0	0	115	2
1	440	M	26.2	1	20	3	1	IA	2019-11-06	2020-01-15				1	0			1	0	0	1	0	0	246	2
1	442	F	27	0	0	3	1	IA	2019-11-12	2020-01-14				1	0			1	0	0	0	0	0	114	1
1	443	M	22.9	1	40	3	3	IIIB	2019-12-19	2020-01-09				1	0			0	1	0	1	0	0	193	2
1	446	F	21.7	0	0	3	1	IA	2019-09-26	2020-01-08				1	0			0	1	0	0	0	0	97	3
1	451	M	26.6	2	27	1	3	IIIA	2019-12-04	2020-01-02				1	0			1	1	0	0	0	0	223	1
1	452	M	26	1	20	1	1	IA	2019-11-21	2020-01-02				1	0			0	0	0	1	0	0	119	2
1	454	F	27.8	0	0	1	2	IIB	2019-11-04	2019-12-31				1	0			1	0	1	0	0	0	155	2
1	455	F	20.4	0	0	3	1	IA	2019-10-08	2019-12-27				1	0			0	0	0	0	0	0	189	2
1	456	M	22.9	1	10	3	1	IA	2019-10-18	2019-12-26				1	0			1	1	0	0	0	0	191	3
1	457	M	25.6	1	40	3	1	IA	2019-10-28	2019-12-26				1	0			1	0	0	0	0	0	218	1
1	458	F	27	0	0	3	1	IA	2019-11-01	2019-12-24				1	0			1	1	0	0	0	0	158	1
1	460	F	27.9	0	0	3	1	IA	2019-10-16	2019-12-23				1	0			0	0	0	0	0	0	136	1
1	461	M	24.7	2	35	1	1	IA	2019-11-19	2019-12-19				1	0			0	0	0	0	0	0	203	1
1	462	M	29	2	74	1	1	IA	2019-10-25	2019-12-19				1	0			1	1	1	1	1	0	99	2
1	464	M	31.3	1	21	3	3	IIIA	2019-08-19	2019-12-18	2021-01-27		2	1	1	3	1	1	0	0	0	0	0	178	1
1	465	M	22.8	1	67.5	3	1	IB	2019-11-01	2019-12-18				1	0			1	0	0	1	1	0	119	3
1	466	F	23.4	0	0	3	1	IA	2019-11-06	2019-12-18				1	0			0	0	0	0	0	0	156	2
1	468	F	23.2	0	0	3	1	IA	2019-08-05	2019-12-17				1	0			0	0	0	0	0	0	145	3
1	469	M	24.3	1	60	1	2	IIB	2019-10-01	2019-12-12				1	0			1	1	0	0	0	0	169	1
1	470	F	25	0	0	3	3	IIIB	2019-10-25	2019-12-12				1	0			1	1	0	0	0	0	156	3
1	471	F	23.1	0	0	3	1	IB	2019-11-13	2019-12-12				1	0			0	0	0	0	0	0	239	1
1	472	F	26.2	0	0	3	1	IA	2019-11-12	2019-12-11				1	0			1	0	1	0	0	0	136	2
1	473	F	19.5	0	0	3	1	IA	2019-12-10	2019-12-11				1	0			0	0	0	1	0	0	163	2
1	474	M	26.5	0	0	3	1	IA	2019-10-16	2019-12-10				1	0			1	1	1	0	0	0	228	2
1	475	F	29.8	0	0	3	1	IA	2019-12-09	2019-12-10				1	0			0	0	0	0	0	0	181	1
1	479	F	23.9	0	0	3	3	IIIA	2019-10-21	2019-12-05				1	0			0	0	0	0	0	0	179	2
1	480	M	27.4	0	0	3	1	IA	2019-08-02	2019-12-04				1	0			1	0	0	1	0	0	206	2
1	482	M	25.5	0	0	3	1	IA	2019-10-07	2019-12-04				1	0			0	0	0	0	0	0	249	1
1	483	F	22.7	0	0	3	1	IA	2019-11-07	2019-12-03				1	0			0	0	0	0	0	0	185	2
1	484	M	27.3	1	20	10	2	IIA	2019-09-04	2019-11-28				1	0			0	0	0	0	0	0	131	1
1	486	M	22.8	2	44	3	1	IB	2019-09-30	2019-11-28				1	0			0	0	0	0	0	0	148	2
1	489	F	22.8	0	0	3	1	IB	2019-10-21	2019-11-27				1	0			0	0	0	0	0	0	220	1
1	490	M	20.4	1	20	3	1	IB	2019-10-01	2019-11-27				1	0			1	0	0	0	0	0	194	3
1	491	M	22.3	1	25	1	1	IA	2019-09-26	2019-11-27				1	0			1	0	0	1	0	0	168	2
1	492	M	37.7	0	0	3	1	IA	2019-08-16	2019-11-27				1	0			1	0	0	0	0	0	0	1
1	493	M	24.6	0	0	3	1	IA	2019-10-24	2019-11-26				1	0			0	0	0	0	0	0	197	2
1	494	F	22.5	2	10	3	1	IA	2019-11-13	2019-11-26				1	0			0	1	0	0	0	0	174	1
1	496	M	27.1	1	30	3	1	IA	2019-10-25	2019-11-25				1	0			0	0	0	0	0	0	180	1
1	497	F	25	0	0	3	1	IA	2019-10-07	2019-11-22				1	0			1	0	0	0	0	0	198	2
1	498	F	22.3	0	0	3	1	IA	2019-10-07	2019-11-21				1	0			0	0	0	0	0	0	0	1
1	499	F	23.3	1	8	3	1	IA	2019-10-17	2019-11-21				1	0			1	0	0	0	0	0	0	2
1	500	M	27.5	2	32	3	1	IA	2019-10-10	2019-11-21				1	0			0	0	0	0	0	0	244	2
1	502	M	22.4	2	39	3	1	IA	2019-10-14	2019-11-20				1	0			1	0	0	1	0	0	0	2
1	504	F	22.6	0	0	3	1	IA	2019-09-23	2019-11-20				1	0			0	0	0	0	0	0	0	1
1	506	F	23.6	0	0	3	1	IA	2019-10-15	2019-11-18				1	0			0	1	0	0	1	0	0	2
1	507	F	25.4	0	0	3	1	IA	2019-10-08	2019-11-18				1	0			0	0	0	0	0	0	173	2
1	508	F	22.6	0	0	3	1	IA	2019-08-06	2019-11-18				1	0			0	0	0	0	0	0	210	2
1	509	F	21.6	0	0	3	1	IA	2019-10-16	2019-11-14				1	0			0	0	0	0	0	0	248	2
1	511	M	27.7	2	100	1	1	IA	2019-10-02	2019-11-14				1	0			1	1	1	1	0	0	146	2
1	512	F	25.1	0	0	3	1	IA	2019-10-29	2019-11-14				1	0			1	0	0	0	0	0	163	1
1	514	M	20.3	2	15.84	1	1	IA	2019-11-04	2019-11-13				1	0			0	1	0	0	0	0	145	2
1	515	M	16.5	2	40	1	3	IIIA	2019-10-04	2019-11-13				1	0			1	0	0	1	0	0	127	2
1	516	M	26.2	2	19.5	1	1	IA	2019-08-29	2019-11-13				1	0			0	1	0	1	0	0	126	2
1	517	M	23	2	25	3	3	IIIA	2019-10-21	2019-11-12				1	0			0	0	0	0	0	0	0	1
1	518	F	20.2	0	0	3	1	IA	2019-10-15	2019-11-11				1	0			0	0	0	0	0	0	184	2
1	519	M	23	0	0	3	1	IB	2019-09-16	2019-11-11				1	0			0	0	0	0	0	0	176	2
1	520	F	23.7	0	0	3	4	IV	2019-01-23	2019-11-08				1	0			0	0	0	0	0	0	153	2
1	521	M	22.8	2	30	3	1	IA	2019-09-25	2019-11-07				1	0			0	0	1	0	0	0	166	2
1	522	F	27.8	0	0	3	1	IA	2019-10-28	2019-11-07				1	0			0	0	0	0	0	0	138	1
1	523	M	18.3	2	50	3	3	IIIA	2019-07-23	2019-11-07				1	0			1	1	0	0	0	0	109	1
1	525	F	26.7	0	0	3	1	IB	2019-11-05	2019-11-06				1	0			0	0	0	0	0	0	174	1
1	526	M	27.1	2	43.5	1	1	IA	2019-06-24	2019-10-30				1	0			1	0	0	0	0	0	174	1
1	528	M	28.7	1	141	3	3	IIIA	2019-09-23	2019-10-30				1	0			1	0	0	0	0	0	156	2
1	530	F	25	0	0	3	1	IA	2019-02-01	2019-10-29				1	0			1	0	0	0	0	0	172	3
1	531	F	24.1	0	0	3	1	IA	2019-09-05	2019-10-29				1	0			0	1	1	0	0	0	160	2
1	534	M	27.6	2	50	3	1	IB	2019-09-17	2019-10-28				1	0			0	0	1	0	0	0	141	1
1	535	M	26.3	2	50	1	1	IA	2019-10-14	2019-10-28				1	0			0	1	1	1	0	0	141	3
1	536	M	25.8	1	31	10	2	IIB	2019-09-23	2019-10-28				1	0			1	0	0	0	0	0	0	1
1	537	M	25.6	1	24	3	3	IIIA	2019-08-06	2019-10-23				1	0			1	0	0	0	0	0	224	2
1	538	F	24	0	0	3	1	IA	2019-09-06	2019-10-23				1	0			0	0	1	0	0	0	204	1
1	539	F	30.7	0	0	3	4	IV	2018-10-16	2019-10-23				1	0			1	0	1	0	0	0	153	1
1	541	M	21.7	1	10	3	3	IIIA	2019-06-17	2019-10-22				1	0			1	0	0	0	0	0	201	2
1	543	M	27.1	2	56	3	1	IB	2019-09-10	2019-10-22				1	0			0	0	0	0	0	0	177	1
1	544	F	26.4	0	0	3	3	IIIB	2018-12-03	2019-10-22				1	0			1	0	1	0	0	0	170	2
1	545	M	22.8	1	50	1	1	IA	2019-09-04	2019-10-22				1	0			1	1	0	0	0	0	0	2
1	546	F	25.2	0	0	3	4	IV	2017-08-29	2019-10-22				1	0			0	0	0	0	0	0	0	1
1	547	F	27.6	0	0	3	1	IB	2019-09-27	2019-10-21				1	0			0	0	1	0	0	0	0	1
1	548	F	22.1	0	0	3	1	IB	2019-09-03	2019-10-21				1	0			0	0	0	0	0	0	141	1
1	549	M	16.4	2	41	1	1	IA	2019-06-18	2019-10-21				1	0			0	0	0	1	0	0	143	3
1	550	M	22.5	1	30	3	1	IA	2019-07-02	2019-10-18				1	0			1	0	0	0	0	0	115	2
1	551	M	25.4	1	15	3	1	IA	2019-09-03	2019-10-18				1	0			1	0	0	0	0	0	0	2
1	552	M	26.2	1	20	3	1	IA	2019-09-09	2019-10-17				1	0			1	0	0	0	0	0	211	1
1	553	M	22	2	48	10	1	IB	2019-09-23	2019-10-17				1	0			1	0	0	1	0	0	125	2
1	554	M	18.8	1	24	1	2	IIB	2019-07-19	2019-10-17	2019-08-19				0			1	1	1	0	1	0	122	3
1	555	F	34.6	0	0	3	3	IIIB	2019-06-20	2019-10-17				1	0			1	0	0	0	0	0	172	1
1	560	M	19.6	0	0	1	1	IA	2019-08-29	2019-10-16				1	0			1	0	0	0	0	0	188	2
1	561	F	36.7	0	0	3	4	IV	2018-10-30	2019-10-16				1	0			1	0	0	0	0	0	151	1
1	562	M	25.2	1	53	3	1	IA	2019-08-14	2019-10-15				1	0			1	0	1	1	0	0	175	3
1	564	M	23	1	3.5	3	1	IA	2019-07-13	2019-10-15				1	0			0	0	1	0	0	0	170	2
1	565	F	24.7	0	0	3	1	IB	2019-09-15	2019-10-15				1	0			0	0	0	0	0	0	230	2
1	566	F	22.3	0	0	3	1	IA	2019-04-23	2019-10-14				1	0			0	0	0	0	0	0	225	2
1	567	M	22.4	2	55.5	3	2	IIB	2019-09-17	2019-10-14				1	0			0	1	0	1	0	0	128	1
1	568	M	19	2	54	3	1	IA	2019-08-30	2019-10-14				1	0			1	1	0	0	0	0	110	2
1	569	F	22.4	0	0	3	1	IA	2019-08-27	2019-10-11				1	0			1	0	0	0	0	0	200	2
1	570	M	26.5	0	0	3	4	IV	2019-09-20	2019-10-11				1	0			0	0	0	0	0	0	292	1
1	571	M	22.2	2	72	1	4	IV	2019-09-30	2019-10-11				1	0			1	1	0	0	0	0	191	2
1	572	F	23.1	0	0	3	1	IA	2019-09-30	2019-10-11				1	0			0	1	0	0	1	1	214	1
1	573	F	24.8	0	0	3	3	IIIA	2019-07-22	2019-10-10				1	0			0	0	0	0	0	0	183	3
1	574	F	25.1	0	0	3	1	IA	2019-08-27	2019-10-10				1	0			0	0	0	0	0	0	243	2
1	575	M	26.1	2	19.5	3	1	IA	2019-07-29	2019-10-10				1	0			0	1	0	0	0	0	183	2
1	576	F	24.7	0	0	3	1	IB	2016-08-16	2019-10-10				1	0			1	0	1	0	0	0	166	2
1	577	M	26.7	2	44	1	3	IIIA	2019-07-19	2019-10-10				1	0			1	1	0	0	0	0	217	1
1	579	F	23.1	0	0	3	4	IV	2019-01-18	2019-10-08				1	0			0	0	0	0	0	0	188	2
1	581	F	24.8	0	0	3	1	IA	2019-10-06	2019-10-07				1	0			0	0	0	0	0	0	165	1
1	582	M	25.6	2	35	3	1	IA	2019-09-17	2019-10-07	2019-09-05		2	1	1	3.5	1	0	0	0	0	0	0	233	1
1	583	F	19	0	0	3	1	IA	2019-09-02	2019-10-07				1	0			0	0	0	0	0	0	0	1
1	584	M	19.3	0	0	3	3	IIIA	2019-09-17	2019-10-04				1	0			0	0	0	0	0	0	186	2
1	585	M	26.8	1	51.25	1	1	IA	2019-08-22	2019-10-04				1	0			1	0	1	0	0	0	168	2
1	586	F	24.9	0	0	3	1	IA	2019-08-16	2019-10-04				1	0			0	0	0	0	0	0	143	1
1	587	M	22.4	1	47	3	1	IA	2019-07-20	2019-10-02				1	0			1	0	0	0	0	0	153	2
1	588	M	21	1	45	1	2	IIB	2019-08-29	2019-10-02				1	0			0	1	0	0	0	0	213	2
1	590	F	19.9	0	0	10	3	IIIA	2019-09-18	2019-10-02				1	0			0	0	0	0	0	0	245	2
1	591	F	25.7	0	0	3	1	IB	2019-08-21	2019-10-01				1	0			0	0	0	0	0	0	212	1
1	592	M	21.6	1	39	3	1	IA	2019-08-21	2019-09-30				1	0			0	0	0	1	0	0	186	2
1	593	M	24.9	1	16	3	1	IA	2019-08-29	2019-09-30	2019-09-18		2	1	1	3	1	0	0	0	0	0	0	219	2
1	595	M	24.3	2	90	3	1	IA	2019-08-01	2019-09-30				1	0			1	1	1	1	1	0	196	2
1	596	M	23.2	2	39	1	3	IIIA	2019-08-12	2019-09-30				1	0			0	0	0	0	0	0	169	1
1	597	F	24.8	0	0	3	1	IA	2019-08-01	2019-09-27				1	0			1	1	1	0	0	0	146	3
1	598	M	25.9	1	20	3	1	IA	2019-09-05	2019-09-27				1	0			0	0	0	0	0	0	165	1
1	599	M	37.3	2	35	1	1	IB	2019-08-12	2019-09-27				1	0			1	1	0	0	0	0	152	1
1	600	M	24	1	16.5	1	1	IA	2019-08-12	2019-09-27				1	0			0	0	0	0	0	0	92	3
1	601	M	26.4	1	29	3	1	IB	2019-08-05	2019-09-27				1	0			1	0	0	0	0	0	150	2
1	602	F	28.4	0	0	3	1	IA	2019-08-19	2019-09-26				1	0			0	0	0	0	0	0	227	1
1	603	F	27	0	0	3	1	IB	2019-08-27	2019-09-26				1	0			0	0	0	0	0	0	0	2
1	604	M	20.4	2	76	1	1	IA	2019-05-15	2019-09-26	2019-08-08		2	1	1	4.3	4	1	1	1	1	1	1	126	4
1	606	M	20.2	1	47	3	3	IIIB	2019-08-20	2019-09-26	2020-05-15		2	1	1	3.2	4	0	0	0	0	0	0	166	2
1	608	F	22.4	0	0	3	1	IA	2019-07-25	2019-09-25				1	0			0	1	1	0	0	0	243	2
1	611	F	26.5	0	0	3	1	IA	2019-08-28	2019-09-24				1	0			1	0	0	0	1	0	161	3
1	612	F	26	0	0	3	1	IA	2019-08-14	2019-09-24				1	0			1	0	1	0	0	0	0	2
1	613	M	25.9	1	14	3	1	IA	2019-08-22	2019-09-24				1	0			1	1	0	0	0	0	125	1
1	614	M	17.2	0	0	3	4	IV	2018-10-29	2019-09-24				1	0			1	0	0	0	0	0	169	3
1	615	F	18.6	0	0	3	1	IB	2019-09-03	2019-09-24				1	0			1	0	1	0	0	0	152	3
1	616	M	25.2	1	30	1	3	IIIA	2019-08-26	2019-09-23				1	0			0	0	0	1	0	0	199	1
1	617	F	20.6	0	0	3	1	IA	2019-08-17	2019-09-23				1	0			0	0	0	0	0	0	224	1
1	619	F	17.4	0	0	3	4	IV	2016-09-17	2019-09-20				1	0			1	0	0	0	0	0	152	2
1	621	M	21.2	1	8	3	1	IB	2019-08-06	2019-09-19				1	0			1	0	0	0	0	0	0	1
1	623	M	26	0	0	3	1	IB	2019-08-06	2019-09-19				1	0			0	0	0	0	1	0	158	1
1	624	M	25.3	2	49	1	2	IIA	2019-09-17	2019-09-19				1	0			0	1	0	0	0	0	0	1
1	625	M	22.5	0	0	3	1	IA	2019-08-16	2019-09-18				1	0			0	0	0	0	0	0	150	2
1	626	F	23.7	0	0	3	2	IIB	2019-07-24	2019-09-18				1	0			1	1	1	0	0	0	209	3
1	627	M	26.9	1	20	1	1	IA	2019-09-18	2019-09-18	2019-04-21		2	1	1	3.2	1	1	0	1	0	1	0	134	1
1	629	F	25.6	0	0	3	1	IA	2019-08-02	2019-09-18				1	0			0	0	0	0	0	0	221	2
1	631	M	20.9	2	24	3	1	IB	2019-07-11	2019-09-17				1	0			0	0	0	0	0	0	227	1
1	632	F	31.5	0	0	3	2	IIB	2019-08-27	2019-09-17				1	0			1	0	0	0	0	0	0	1
1	635	M	24.6	2	20	3	4	IV	2019-08-13	2019-09-16				1	0			0	0	0	0	0	0	208	1
1	636	M	22.8	1	23	3	1	IA	2019-05-21	2019-09-16				1	0			1	1	1	1	1	0	192	3
1	639	M	21.6	1	36	3	1	IB	2019-08-05	2019-09-11				1	0			1	1	0	0	1	0	170	2
1	640	M	22.6	0	0	3	2	IIB	2019-07-16	2019-09-10				1	0			1	0	0	0	0	0	199	2
1	641	M	30	0	0	3	1	IA	2019-08-22	2019-09-10				1	0			1	0	0	0	0	0	189	1
1	646	F	21.7	0	0	3	1	IA	2019-04-22	2019-09-05				1	0			1	0	0	0	0	0	172	1
1	651	F	23.4	0	0	3	2	IIB	2019-08-05	2019-09-04				1	0			0	1	0	0	0	0	148	3
1	652	M	22.4	1	10	3	1	IA	2019-07-29	2019-09-04				1	0			0	0	0	0	0	0	0	1
1	655	F	25.4	0	0	3	1	IA	2019-07-18	2019-09-03				1	0			0	0	0	0	0	0	0	2
1	656	F	23.4	0	0	3	1	IA	2019-07-09	2019-09-03				1	0			1	0	0	0	0	0	195	2
1	657	M	22.7	1	48	3	1	IB	2019-07-26	2019-09-03				1	0			1	1	0	0	1	0	103	3
1	658	F	22.9	0	0	3	1	IA	2019-06-19	2019-09-02				1	0			0	0	1	0	0	0	195	2
1	659	F	25.3	0	0	3	2	IIB	2019-08-07	2019-09-02				1	0			0	0	0	0	0	0	176	1
1	660	F	22.8	0	0	3	1	IB	2019-07-19	2019-09-02				1	0			1	0	0	0	0	0	176	2
1	661	M	25.9	1	20	3	2	IIB	2019-05-28	2019-08-30				1	0			1	0	0	0	1	0	157	3
1	663	M	27.7	2	40	3	2	IIB	2019-08-13	2019-08-29				1	0			0	0	0	0	0	0	148	2
1	664	F	24.1	0	0	3	1	IA	2019-05-24	2019-08-29				1	0			1	1	1	0	1	0	188	2
1	665	M	27.6	1	34	3	1	IA	2019-08-22	2019-08-29	2019-12-13		2	1	1	3.1	4	1	0	0	0	0	0	158	1
1	666	F	21.4	0	0	3	2	IIB	2019-04-25	2019-08-29				1	0			1	0	0	0	0	0	201	2
1	668	F	24.5	0	0	3	3	IIIA	2019-04-18	2019-08-28				1	0			1	1	0	0	1	0	106	1
1	670	F	28.4	1	5	3	1	IA	2019-07-29	2019-08-28				1	0			1	1	0	0	0	0	97	3
1	672	F	26.7	0	0	3	2	IIB	2019-06-05	2019-08-27				1	0			0	0	0	0	1	1	233	2
1	673	F	21	0	0	3	3	IIIA	2019-07-30	2019-08-27				1	0			0	0	0	0	0	0	0	1
1	674	F	23.9	0	0	3	1	IA	2019-06-28	2019-08-26				1	0			0	0	0	0	0	0	161	1
1	675	F	28	0	0	3	1	IA	2019-07-04	2019-08-26				1	0			0	0	0	0	0	0	191	1
1	678	M	21.3	2	51	1	1	IA	2019-07-03	2019-08-23	2019-05-25		2	1	1	3.1	1	1	0	0	1	0	0	151	2
1	679	F	21.3	2	16	3	1	IB	2019-07-08	2019-08-23				1	0			0	0	0	0	0	0	215	2
1	680	F	21.5	0	0	3	4	IV	2019-08-06	2019-08-23				1	0			0	0	0	0	0	0	0	2
1	681	F	23.3	0	0	3	4	IV	2018-10-02	2019-08-23				1	0			0	0	0	1	0	0	0	1
1	682	F	25.5	1	25	1	2	IIB	2019-06-21	2019-08-22				1	0			1	0	0	1	0	0	155	2
1	683	F	20.6	0	0	3	1	IA	2019-08-05	2019-08-22				1	0			0	0	0	0	0	0	187	2
1	684	F	20.9	0	0	3	3	IIIA	2019-02-21	2019-08-22				1	0			1	0	0	0	0	0	0	2
1	685	M	21.7	1	10	1	3	IIIA	2019-07-29	2019-08-22				1	0			0	1	0	0	0	0	233	2
1	686	M	24.4	1	40	3	1	IB	2019-07-02	2019-08-22				1	0			0	0	1	0	0	0	106	3
1	688	M	27.7	1	20	3	1	IA	2019-07-29	2019-08-21				1	0			1	0	0	0	0	0	0	1
1	689	M	24.2	1	25	3	2	IIB	2019-07-08	2019-08-21				1	0			1	1	0	0	1	0	168	2
1	690	M	26	1	100	3	2	IIB	2019-06-20	2019-08-21				1	0			1	1	1	0	1	0	119	2
1	691	M	22.9	1	48	1	1	IB	2019-07-09	2019-08-20	2020-09-25		0	1	1	3.5	4	1	0	0	1	1	0	139	3
1	692	F	18.6	0	0	3	2	IIA	2019-07-21	2019-08-20				1	0			0	0	0	0	0	0	195	2
1	693	M	26.8	1	20	3	1	IA	2019-07-03	2019-08-20				1	0			1	1	0	0	1	0	166	2
1	694	M	16.3	0	0	3	1	IA	2019-07-15	2019-08-20				1	0			0	0	0	0	0	0	153	1
1	696	M	22.6	1	45	3	1	IA	2019-07-04	2019-08-19				1	0			1	0	0	0	0	0	129	2
1	697	F	20.9	0	0	3	1	IA	2019-05-27	2019-08-19				1	0			1	0	0	0	0	0	164	2
1	698	F	19.8	0	0	3	1	IA	2019-07-11	2019-08-19				1	0			1	0	1	0	0	0	169	2
1	699	F	19	0	0	3	1	IB	2016-12-10	2019-08-19				1	0			0	0	1	0	0	0	134	3
1	700	F	22.9	0	0	3	1	IA	2019-07-03	2019-08-19				1	0			0	0	0	0	0	0	125	2
1	701	M	22.2	1	17	3	1	IA	2019-07-31	2019-08-16				1	0			0	0	0	0	0	0	145	2
1	702	F	30.9	0	0	3	1	IA	2019-07-02	2019-08-14				1	0			1	0	0	0	1	0	210	2
1	703	M	28.3	1	20	1	3	IIIA	2019-04-17	2019-08-14				1	0			1	0	0	0	0	0	0	1
1	704	M	23.3	2	14.75	3	1	IA	2019-07-10	2019-08-14	2019-07-10		2	1	1	3.1	1	0	0	0	1	0	0	170	2
1	706	F	21.1	1	30	1	3	IIIB	2019-04-15	2019-08-14				1	0			0	0	0	1	0	0	111	1
1	709	F	28.8	0	0	1	3	IIIA	2019-07-25	2019-08-13				1	0			1	1	0	0	0	0	162	1
1	710	M	22.5	2	35	3	3	IIIA	2019-04-26	2019-08-13				1	0			0	1	1	1	0	0	206	1
1	711	F	25.1	0	0	3	1	IA	2019-07-04	2019-08-13				1	0			1	0	0	0	0	0	161	1
1	713	F	25.8	0	0	3	1	IA	2019-07-24	2019-08-13				1	0			1	0	0	0	0	0	157	1
1	714	M	23.5	1	10	3	1	IA	2019-08-12	2019-08-13				1	0			0	0	0	0	0	0	218	1
1	715	F	23.9	0	0	3	1	IA	2019-07-23	2019-08-12				1	0			0	0	1	0	0	0	213	2
1	716	M	18.7	0	0	3	1	IA	2019-08-11	2019-08-12				1	0			0	0	0	0	0	0	131	3
1	717	M	23.5	1	10	3	1	IA	2019-08-11	2019-08-12				1	0			0	1	0	0	0	0	202	3
1	718	M	29.8	2	40	10	3	IIIA	2019-08-11	2019-08-12				1	0			1	0	1	0	1	0	83	2
1	719	M	16.8	1	74	1	3	IIIA	2019-06-17	2019-08-09				1	0			1	0	1	1	1	0	163	3
1	722	F	24.9	0	0	3	1	IA	2019-06-28	2019-08-08				1	0			0	0	0	0	0	0	218	2
1	723	F	22.7	0	0	3	1	IA	2019-05-30	2019-08-08				1	0			1	0	0	0	0	0	166	2
1	728	M	31.9	2	60	3	1	IA	2019-06-26	2019-08-06				1	0			1	1	1	1	0	0	147	1
1	731	F	22.7	0	0	3	1	IA	2019-07-08	2019-08-06				1	0			0	0	0	0	0	0	207	1
1	732	M	25.9	2	40	3	1	IB	2019-06-21	2019-08-05				1	0			0	0	0	1	0	0	166	1
1	733	F	35.6	0	0	3	1	IA	2019-08-04	2019-08-05				1	0			1	0	1	0	0	0	228	2
1	734	F	22.6	0	0	3	2	IIB	2019-06-25	2019-08-05				1	0			1	0	0	0	0	0	187	2
1	735	M	20.8	1	42	3	1	IA	2019-04-19	2019-08-05				1	0			0	0	0	0	0	0	207	2
1	736	F	36.7	0	0	3	1	IA	2019-08-01	2019-08-02				1	0			1	0	1	0	1	0	250	2
1	737	F	25.6	0	0	3	4	IV	2018-11-07	2019-08-01				1	0			1	0	1	0	0	0	130	1
1	738	M	24.5	2	20	5			2019-07-19	2019-07-31				1	0			0	1	0	0	0	0	117	2
1	739	M	25.9	1	40	3	1	IA	2019-07-05	2019-07-30				1	0			1	1	1	0	1	0	130	2
1	743	F	24.7	0	0	3	3	IIIA	2019-05-27	2019-07-26				1	0			0	1	0	0	0	0	0	2
1	744	M	17	2	85.5	3	2	IIB	2019-04-30	2019-07-26				1	0			0	1	0	1	0	0	250	2
1	745	M	21.1	2	45	3	1	IB	2019-05-27	2019-07-26				1	0			0	0	0	0	0	0	179	1
1	746	M	24.6	2	35	3	2	IIB	2019-07-16	2019-07-25				1	0			0	0	0	0	0	0	240	2
1	747	F	25.7	0	0	3	1	IA	2019-06-16	2019-07-25				1	0			1	0	0	0	0	0	258	2
1	748	M	23.5	1	20	3	1	IA	2019-06-24	2019-07-25				1	0			1	1	0	0	0	0	141	3
1	749	M	23.7	1	40	1	1	IB	2019-06-19	2019-07-25				1	0			1	1	1	0	0	0	165	3
1	750	F	23.3	0	0	3	1	IB	2019-07-09	2019-07-25				1	0			1	0	0	0	0	0	186	1
1	752	M	25.2	1	80	3	1	IB	2019-06-15	2019-07-24				1	0			1	0	1	1	1	0	153	2
1	753	M	22.5	1	15	1	3	IIIA	2019-03-07	2019-07-24				1	0			1	0	0	0	0	0	127	2
1	755	F	40.8	1	3	3	3	IIIA	2019-03-12	2019-07-23				1	0			1	0	0	0	1	0	197	1
1	757	M	29.3	1	56	3	1	IB	2013-03-18	2019-07-22				1	0			1	0	0	0	0	0	0	1
1	758	M	24.1	0	0	3	1	IA	2019-06-10	2019-07-22				1	0			0	0	0	0	0	0	144	1
1	759	M	22.9	0	0	3	1	IA	2019-06-27	2019-07-22				1	0			0	1	0	0	0	0	112	2
1	760	F	23.2	0	0	3	1	IA	2013-04-25	2019-07-22				1	0			0	0	0	0	0	0	140	2
1	761	F	30.1	0	0	3	1	IB	2019-06-07	2019-07-19				1	0			1	0	0	0	0	0	189	2
1	762	F	19.8	0	0	3	1	IA	2019-05-28	2019-07-19				1	0			0	0	0	0	0	0	0	2
1	763	M	25.7	1	25	3	1	IA	2019-06-21	2019-07-19				1	0			0	0	1	0	0	0	184	1
1	764	M	24	0	0	3	1	IA	2019-06-21	2019-07-19				1	0			0	0	0	0	0	0	204	1
1	765	F	22.4	0	0	3	1	IA	2019-06-03	2019-07-18				1	0			0	0	0	0	0	0	236	1
1	766	M	26.2	1	50	3	1	IB	2019-06-21	2019-07-18				1	0			1	0	0	0	0	0	156	2
1	767	F	22	0	0	3	1	IA	2019-07-17	2019-07-18				1	0			0	1	1	0	0	0	150	1
1	768	M	20.3	1	40	1	1	IB	2019-06-13	2019-07-18				1	0			0	0	0	1	0	0	208	2
1	769	F	22.9	0	0	3	1	IA	2019-03-22	2019-07-18				1	0			1	0	1	0	0	0	119	2
1	771	M	24.8	2	17.5	3	1	IA	2019-05-30	2019-07-18				1	0			0	0	0	0	0	0	160	2
1	772	F	19.5	0	0	3	1	IA	2018-05-08	2019-07-18				1	0			0	0	0	0	0	0	207	2
1	774	M	22.4	1	10	3	1	IA	2019-07-16	2019-07-17				1	0			1	0	1	0	0	0	255	2
1	775	F	26.5	0	0	3	1	IA	2019-04-17	2019-07-17				1	0			0	0	0	0	0	0	208	1
1	777	F	23.9	0	0	3	1	IA	2019-07-15	2019-07-16	2019-06-28		0	1	1	3.1	1	1	0	1	0	0	0	145	3
1	780	M	21.1	1	30	3	1	IB	2019-07-14	2019-07-15	2019-05-08		0	1	1	3	4	0	1	0	1	1	0	118	3
1	782	F	26.3	0	0	3	1	IA	2019-07-14	2019-07-15				1	0			0	1	1	1	0	0	134	1
1	783	F	19.8	0	0	3	1	IA	2019-06-27	2019-07-12				1	0			0	0	0	0	0	0	0	3
1	784	M	25.4	2	30	3	1	IB	2019-06-04	2019-07-12				1	0			0	0	0	0	0	0	194	1
1	785	M	26	2	45	3	1	IB	2019-06-04	2019-07-12				1	0			0	0	0	1	0	0	157	1
1	786	M	29.5	0	0	3	2	IIB	2019-07-11	2019-07-12				1	0			1	0	1	0	1	0	207	2
1	788	M	27.6	2	30	1	2	IIB	2019-06-10	2019-07-11				1	0			1	0	1	1	0	0	88	1
1	789	F	22.4	0	0	3	1	IA	2019-06-03	2019-07-11				1	0			0	0	0	0	0	0	206	2
1	790	F	25.2	0	0	3	2	IIB	2019-03-27	2019-07-11				1	0			1	1	1	0	1	0	168	2
1	791	F	32.2	0	0	3	1	IA	2019-02-26	2019-07-10				1	0			0	1	1	0	0	0	180	1
1	792	M	25.9	1	15	3	1	IB	2019-05-23	2019-07-10				1	0			1	0	0	1	0	0	127	2
1	793	F	20.7	0	0	3	2	IIB	2019-05-24	2019-07-10				1	0			0	0	0	0	0	0	182	2
1	794	M	24.6	1	60	3	1	IA	2019-05-27	2019-07-09				1	0			0	0	0	1	0	0	94	2
1	795	M	21.7	1	33	3	1	IA	2019-05-27	2019-07-09				1	0			1	0	1	0	0	0	242	3
1	796	M	29.5	1	40	3	3	IIIA	2019-06-10	2019-07-09				1	0			0	0	0	1	0	0	148	2
1	797	M	17.3	0	0	3	1	IA	2019-06-05	2019-07-09				1	0			0	0	0	0	0	0	85	2
1	798	F	20.8	0	0	3	1	IA	2019-07-02	2019-07-08				1	0			0	1	1	0	0	0	185	3
1	799	M	25.3	1	17.5	3	1	IA	2019-05-20	2019-07-08				1	0			1	0	1	0	1	0	221	2
1	800	F	23.4	0	0	3	1	IA	2019-02-07	2019-07-05				1	0			0	0	0	0	0	0	193	2
1	801	M	23.1	0	0	3	1	IA	2019-07-03	2019-07-04				1	0			1	1	0	0	0	0	206	1
1	802	F	24.7	0	0	3	1	IA	2019-06-03	2019-07-04				1	0			1	0	1	0	0	0	125	3
1	803	M	23.2	1	20	3	3	IIIA	2019-05-27	2019-07-04				1	0			0	0	0	0	0	0	154	1
1	804	M	22.9	1	45	1	2	IIB	2019-06-14	2019-07-04				1	0			1	0	0	0	0	0	202	3
1	805	F	24.4	0	0	3	4	IV	2018-07-20	2019-07-04				1	0			0	1	0	0	0	0	151	2
1	807	M	23.1	1	37.5	3	1	IB	2019-06-21	2019-07-03				1	0			0	0	0	1	0	0	150	2
1	809	F	29.3	0	0	3	2	IIB	2019-06-11	2019-07-02				1	0			0	1	1	0	0	0	132	1
1	811	M	24.2	2	18.5	1	3	IIIA	2019-05-16	2019-07-01				1	0			0	0	0	1	0	0	171	1
1	812	M	25.3	0	0	3	1	IA	2019-06-12	2019-06-28				1	0			1	0	1	0	0	0	154	2
1	813	F	22.3	0	0	3	1	IA	2019-06-10	2019-06-27				1	0			1	1	0	0	0	0	217	2
1	815	F	21.4	0	0	3	1	IA	2019-06-07	2019-06-27				1	0			0	0	0	1	0	0	0	2
1	816	M	23.2	1	8.5	3	1	IA	2019-02-21	2019-06-27				1	0			0	0	0	0	0	0	143	1
1	817	M	24.5	1	5	3	1	IB	2019-05-23	2019-06-27				1	0			0	0	0	0	0	0	0	2
1	819	F	21.7	0	0	3	1	IA	2019-05-10	2019-06-26				1	0			1	0	1	0	0	0	155	3
1	820	F	23.5	0	0	3	1	IA	2019-05-24	2019-06-26				1	0			1	0	1	0	0	0	224	2
1	822	M	18.2	0	0	10	1	IB	2019-05-22	2019-06-26				1	0			1	0	0	0	0	0	208	3
1	823	M	29.5	2	40	3	1	IB	2019-05-30	2019-06-26	2019-05-13		0	1	1	4.5	4	1	0	1	1	1	0	156	1
1	824	M	22.5	1	9	3	1	IA	2019-05-24	2019-06-25				1	0			1	0	0	0	0	0	159	2
1	826	F	24.7	0	0	3	1	IA	2019-05-14	2019-06-24				1	0			1	0	0	0	0	0	214	2
1	827	M	22	1	45	1	3	IIIA	2019-04-01	2019-06-24				1	0			0	0	0	1	0	0	209	3
1	828	F	20.6	0	0	3	3	IIIA	2019-04-11	2019-06-24				1	0			1	0	1	0	1	0	98	2
1	829	M	19.8	1	40	3	1	IB	2019-05-29	2019-06-21				1	0			0	0	0	0	0	0	153	1
1	830	M	24.5	1	53	1	4	IV	2019-05-25	2019-06-21				1	0			0	0	0	0	0	0	207	3
1	831	M	24.3	1	76	1	3	IIIA	2018-04-04	2019-06-21				1	0			1	1	1	0	0	0	141	1
1	832	F	21.7	0	0	3	1	IA	2019-04-22	2019-06-20				1	0			0	0	0	0	0	0	222	1
1	833	F	20.2	0	0	3	1	IA	2019-02-13	2019-06-20				1	0			0	0	0	0	0	0	182	2
1	834	M	23.6	2	41	3	2	IIA	2019-05-15	2019-06-20				1	0			1	1	1	0	0	0	141	1
1	835	M	22.6	2	85	3	1	IA	2019-05-14	2019-06-20				1	0			1	1	0	0	0	0	170	3
1	836	M	22.6	1	11	3	4	IV	2019-05-14	2019-06-19				1	0			0	0	0	0	0	0	187	2
1	837	M	29.7	1	40	3	1	IA	2019-05-14	2019-06-19				1	0			0	0	0	0	0	0	230	1
1	838	F	26.1	0	0	3	1	IB	2019-04-29	2019-06-19				1	0			1	0	0	0	0	0	177	2
1	839	M	22.8	1	50	3	4	IV	2019-06-12	2019-06-18				1	0			1	1	1	1	1	0	122	3
1	841	F	21.4	0	0	3	1	IA	2019-04-23	2019-06-18				1	0			0	0	0	0	0	0	227	1
1	845	M	21.3	1	40	3	1	IB	2019-05-14	2019-06-17				1	0			1	0	1	0	0	0	139	2
1	847	F	25.8	0	0	3	3	IIIA	2019-05-29	2019-06-17				1	0			0	0	0	0	0	0	179	1
1	848	M	21.8	2	20	3	2	IIB	2019-05-02	2019-06-17				1	0			0	0	0	0	0	0	219	2
1	849	F	28.8	0	0	3	1	IA	2019-06-05	2019-06-14				1	0			0	0	0	0	0	0	201	2
1	850	F	21	1	20	3	4	IV	2017-12-06	2019-06-14				1	0			0	0	0	0	0	0	177	2
1	851	M	24	2	50	1	1	IA	2019-03-19	2019-06-14	2019-02-19		2	1	1	3.3	2	1	0	0	1	1	0	127	3
1	852	F	19.7	0	0	3	1	IB	2019-05-14	2019-06-14				1	0			0	0	0	0	0	0	0	3
1	853	M	19.5	1	46	1	3	IIIB	2019-03-04	2019-06-13	2019-03-12		0	1	1	3.3	4	1	0	1	1	1	0	114	3
1	854	F	26.8	0	0	3	1	IB	2019-04-25	2019-06-13				1	0			0	0	0	0	0	0	210	1
1	856	F	23	0	0	3	1	IB	2019-05-07	2019-06-13				1	0			1	0	0	0	0	0	182	3
1	857	M	22.4	1	40	1	1	IB	2019-04-05	2019-06-13				1	0			1	0	0	0	0	0	171	2
1	858	M	27.7	0	0	1	2	IIB	2019-04-30	2019-06-13				1	0			1	0	1	1	0	0	193	2
1	860	M	21.8	0	0	3	3	IIIA	2019-05-07	2019-06-12				1	0			0	0	0	0	0	0	149	2
1	861	F	20.3	0	0	3	2	IIB	2019-04-24	2019-06-12				1	0			0	0	0	0	0	0	194	2
1	862	F	29.2	0	0	3	1	IA	2019-02-09	2019-06-12				1	0			0	1	1	0	0	0	205	1
1	863	M	23.4	0	0	3	1	IA	2019-05-13	2019-06-11				1	0			0	0	0	0	0	0	156	2
1	864	F	22	0	0	3	1	IA	2019-05-09	2019-06-11				1	0			0	0	0	0	0	0	182	1
1	865	F	20.2	0	0	3	1	IA	2019-05-16	2019-06-10				1	0			0	0	0	0	0	0	178	3
1	866	F	23.2	0	0	3	1	IA	2019-05-13	2019-06-10				1	0			0	0	0	0	0	0	272	2
1	867	M	26.1	1	20	3	1	IA	2019-04-30	2019-06-10				1	0			1	0	0	0	0	0	189	1
1	868	M	21.8	1	30	3	2	IIB	2019-05-03	2019-06-07				1	0			0	0	0	0	0	0	241	2
1	869	M	22.3	1	55	10	1	IB	2019-05-03	2019-06-07				1	0			0	0	0	1	0	0	191	2
1	870	F	24.5	0	0	3	1	IB	2019-04-24	2019-06-07				1	0			1	1	1	0	0	0	186	3
1	872	F	23.6	0	0	3	3	IIIA	2019-05-07	2019-06-07				1	0			0	0	0	0	0	0	250	3
1	873	F	18.3	0	0	3	4	IV	2019-05-29	2019-06-07				1	0			0	0	0	0	0	0	151	1
1	874	F	26.2	2	9	3	1	IA	2019-03-28	2019-06-05				1	0			0	0	1	0	0	0	168	1
1	876	M	22.6	1	7.5	3	1	IA	2019-04-04	2019-06-05				1	0			0	1	0	0	0	0	192	2
1	877	M	28.3	1	34	3	1	IB	2019-04-11	2019-06-05				1	0			0	1	1	1	0	0	102	2
1	878	M	28.1	2	19	1	1	IA	2019-04-12	2019-06-04				1	0			1	0	0	0	0	0	196	1
1	879	M	23.4	1	48	3	1	IB	2019-06-03	2019-06-04				1	0			0	1	0	0	0	0	165	2
1	880	F	25.9	0	0	3	1	IA	2019-05-14	2019-06-03				1	0			0	0	0	0	0	0	252	2
1	881	F	21.6	0	0	3	3	IIIA	2019-05-13	2019-06-03				1	0			0	0	0	0	0	0	0	2
1	882	F	23.2	0	0	3	1	IA	2019-06-04	2019-06-03				1	0			0	0	0	0	0	0	174	2
1	883	M	24.5	2	26	3	1	IA	2019-05-30	2019-05-31				1	0			1	0	0	0	0	0	148	1
1	884	F	27.1	0	0	3	4	IV	2019-04-22	2019-05-31				1	0			0	0	1	0	0	0	0	2
1	885	M	25.9	1	40	10	3	IIIB	2019-03-08	2019-05-31				1	0			0	0	0	0	0	0	117	1
1	886	M	25.9	1	19	3	4	IV	2019-05-23	2019-05-31				1	0			0	0	0	0	0	0	0	1
1	887	M	20.4	2	56	1	2	IIB	2019-05-14	2019-05-30	2019-05-19		2	1	1	3.1	4	1	0	0	0	1	0	166	3
1	888	F	20	0	0	3	1	IA	2019-05-20	2019-05-30				1	0			0	0	1	0	0	0	153	2
1	890	M	20	2	25.5	10	1	IA	2019-03-15	2019-05-29				1	0			1	0	0	1	0	0	209	3
1	891	F	18.7	0	0	3	1	IB	2019-04-22	2019-05-29				1	0			0	0	0	0	0	0	0	3
1	892	M	23.4	1	20	1	1	IA	2019-03-29	2019-05-29				1	0			1	0	1	1	1	0	60	2
1	894	M	22.2	1	50	3	1	IA	2019-01-07	2019-05-28				1	0			0	0	0	0	0	0	180	2
1	895	M	23.4	1	40	1	1	IA	2019-03-28	2019-05-28				1	0			1	1	1	0	0	0	159	3
1	896	M	22.3	0	0	10	2	IIB	2019-04-22	2019-05-28	2019-05-03		2	1	1	3	3	1	0	0	0	0	0	92	2
1	897	F	28.2	0	0	3	1	IA	2019-03-26	2019-05-28				1	0			1	0	1	1	0	0	167	3
1	898	F	22	0	0	3	1	IA	2019-04-30	2019-05-27				1	0			1	0	1	0	0	0	0	3
1	899	M	25.1	0	0	3	4	IV	2019-04-15	2019-05-27				1	0			0	0	0	0	0	0	166	2
1	900	F	23.9	0	0	3	1	IA	2019-03-26	2019-05-27				1	0			1	0	1	0	0	0	147	2
1	901	F	21.4	0	0	3	1	IA	2019-05-23	2019-05-24				1	0			0	1	0	0	0	0	136	1
1	902	M	27	1	30	3	3	IIIA	2019-04-11	2019-05-24				1	0			1	1	1	0	0	0	180	2
1	903	F	27.2	0	0	3	4	IV	2019-04-30	2019-05-24				1	0			1	0	0	0	1	0	217	3
1	904	M	26.8	2	10	3	1	IA	2019-04-29	2019-05-23				1	0			0	0	0	0	0	0	275	1
1	905	M	20.3	2	30	1	2	IIA	2019-04-22	2019-05-23				1	0			0	0	0	0	0	0	163	3
1	906	F	36.1	0	0	3	1	IB	2019-04-23	2019-05-23				1	0			1	0	1	0	0	0	147	1
1	907	M	25.5	1	60	3	1	IA	2019-04-08	2019-05-23				1	0			1	0	0	0	0	0	174	1
1	909	M	24.3	0	0	3	3	IIIA	2019-04-16	2019-05-22				1	0			0	1	0	0	0	0	0	2
1	910	F	20.2	0	0	3	4	IV	2019-04-18	2019-05-22				1	0			0	0	0	0	0	0	0	1
1	911	M	28.9	2	43	1	2	IIB	2019-04-22	2019-05-21				1	0			0	0	1	0	0	0	173	2
1	912	F	23.5	0	0	3	2	IIB	2018-11-05	2019-05-21				1	0			0	0	0	0	0	0	0	2
1	913	M	18.3	1	8.75	3	4	IV	2016-11-14	2019-05-21				1	0			0	0	0	0	0	0	143	2
1	914	M	23.5	1	20	3	1	IA	2019-04-23	2019-05-20				1	0			0	0	0	0	0	0	182	1
1	915	F	25.6	2	58	10	4	IV	2019-05-19	2019-05-20				1	0			1	1	1	0	1	0	121	2
1	916	M	24.5	2	30	1	2	IIB	2019-04-09	2019-05-20				1	0			0	0	0	0	0	0	158	1
1	917	F	24.4	0	0	3	1	IA	2019-03-22	2019-05-20				1	0			0	0	1	0	0	0	253	2
1	919	M	26.7	1	24	3	1	IA	2019-05-19	2019-05-20				1	0			1	0	1	0	0	0	152	1
1	920	F	23.2	0	0	3	2	IIB	2019-03-04	2019-05-17				1	0			0	0	0	0	0	0	182	1
1	921	M	22.4	2	50	3	3	IIIA	2019-04-04	2019-05-17				1	0			0	0	0	0	0	0	157	2
1	922	F	26.4	0	0	3	1	IA	2019-04-15	2019-05-16				1	0			1	0	0	1	0	0	194	4
1	925	M	27.9	1	15	3	1	IA	2019-05-15	2019-05-16				1	0			0	0	0	0	0	0	195	2
1	926	M	26.4	2	30	1	1	IB	2019-04-12	2019-05-16				1	0			1	1	0	1	0	0	141	3
1	927	F	23	0	0	3	3	IIIA	2019-04-05	2019-05-15				1	0			0	0	0	0	0	0	208	2
1	928	F	21.4	0	0	3	1	IA	2019-03-04	2019-05-15				1	0			0	0	0	0	0	0	234	1
1	929	M	25.6	1	72.5	3	3	IIIA	2019-04-15	2019-05-14				1	0			1	1	1	0	0	0	205	2
1	930	M	19.9	1	12.5	3	1	IA	2019-03-23	2019-05-14				1	0			0	0	0	0	0	0	173	2
1	931	M	22.3	1	40	3	4	IV	2018-06-25	2019-05-14				1	0			0	0	0	0	0	0	173	3
1	932	F	22.3	0	0	3	1	IA	2019-03-28	2019-05-14				1	0			0	0	0	0	0	0	226	2
1	933	M	21.3	2	53	1	2	IIB	2018-05-08	2019-05-13				1	0			0	0	0	0	0	0	185	1
1	934	M	21.3	1	120	1	2	IIB	2019-03-28	2019-05-13				1	0			1	0	0	1	0	0	170	3
1	935	M	27.8	0	0	3	3	IIIA	2019-05-07	2019-05-10				1	0			1	1	0	0	0	0	154	2
1	936	M	31.5	1	23	3	4	IV	2018-08-16	2019-05-10				1	0			1	1	0	0	0	0	170	1
1	937	M	22	1	14.5	3	2	IIB	2019-04-18	2019-05-10				1	0			0	0	1	0	0	0	141	2
1	938	M	24.2	1	86	1	1	IB	2018-02-19	2019-05-10				1	0			0	1	0	0	0	0	163	1
1	939	F	26.8	0	0	3	2	IIB	2019-04-25	2019-05-10				1	0			0	0	0	0	0	0	187	1
1	940	M	20.5	2	40	1	2	IIB	2019-01-04	2019-05-09				1	0			0	0	0	0	0	0	0	2
1	941	M	30.2	2	10	3	1	IA	2019-03-29	2019-05-09				1	0			1	1	1	0	0	0	107	2
1	942	F	27.8	0	0	3	1	IA	2019-04-02	2019-05-09				1	0			0	0	0	0	0	0	239	1
1	944	F	20.2	0	0	3	1	IA	2019-04-01	2019-05-08				1	0			1	0	0	0	1	1	162	5
1	945	M	25.6	1	40	3	1	IA	2019-03-30	2019-05-08	2019-04-16		2	0	1	4.4	4	1	1	1	1	1	0	130	3
1	946	M	23.9	1	44	3	4	IV	2017-07-07	2019-05-07				1	0			1	1	0	0	0	0	118	3
1	947	M	25.9	1	30	3	2	IIA	2019-03-12	2019-05-07				1	0			1	0	1	0	0	0	105	2
1	948	M	24.2	2	45	1	2	IIB	2019-04-08	2019-05-07	2020-11-16		2	1	1	3	1	1	1	0	1	0	0	164	2
1	949	F	27.9	0	0	3	1	IA	2019-05-06	2019-05-07				1	0			0	0	0	0	0	0	197	1
1	951	M	32.4	1	16	3	3	IIIA	2018-03-19	2019-05-03				1	0			1	0	0	0	0	0	115	1
1	952	M	31.4	2	20	3	2	IIB	2019-04-05	2019-05-03				1	0			0	0	0	0	0	0	146	1
1	953	M	23.8	1	51	5			2019-05-02	2019-05-03	2019-11-26		2	1	1	3	1	0	0	0	1	0	0	127	3
1	954	F	19.7	0	0	3	3	IIIA	2019-03-31	2019-05-02				1	0			0	0	0	0	0	0	161	1
1	955	M	24.8	1	30	3	2	IIB	2019-04-01	2019-05-02				1	0			1	1	0	0	0	0	164	2
1	956	M	25.7	1	80	3	1	IB	2019-03-25	2019-05-02				1	0			1	0	0	1	0	0	135	2
1	958	M	21.4	1	10	1	3	IIIA	2019-04-09	2019-05-02				1	0			1	1	0	1	0	0	87	2
1	959	M	24	1	9	1	1	IB	2019-04-01	2019-05-02				1	0			1	1	0	0	0	0	0	2
1	960	M	23	0	0	3	1	IA	2019-02-28	2019-04-30				1	0			1	0	0	0	1	0	132	2
1	961	F	24.4	1	8	3	1	IA	2019-04-29	2019-04-30				1	0			0	0	0	0	0	0	222	1
1	963	M	21.4	1	18	3	4	IV	2016-12-16	2019-04-30				1	0			0	0	0	0	0	0	148	1
1	964	M	23.6	0	0	3	1	IA	2019-04-08	2019-04-30				1	0			1	0	0	0	0	0	0	2
1	965	M	19	1	100	1	1	IA	2019-03-13	2019-04-30				1	0			1	1	0	1	0	0	0	3
1	966	M	25.9	0	0	3	4	IV	2019-04-03	2019-04-30				1	0			1	0	0	0	0	0	218	2
1	967	M	22.4	2	78.75	1	1	IA	2019-03-26	2019-04-30				1	0			1	1	0	0	0	0	154	2
1	968	M	22	1	75	3	1	IA	2019-03-25	2019-04-29				1	0			1	1	0	0	0	0	105	3
1	971	F	28.5	0	0	3	1	IA	2010-09-29	2019-04-26				1	0			1	1	0	0	1	0	209	2
1	973	M	27.2	0	0	3	3	IIIA	2019-03-22	2019-04-25				1	0			1	1	1	0	1	0	148	5
1	975	M	23.2	1	6	3	1	IA	2019-03-05	2019-04-25				1	0			1	0	0	0	1	0	197	1
1	976	M	25.9	1	9	3	1	IA	2019-04-23	2019-04-24				1	0			0	0	0	0	0	0	200	2
1	979	F	24.3	2	12.5	5			2019-03-23	2019-04-24				1	0			1	0	0	0	0	0	132	1
1	980	M	27.6	1	105	1	2	IIA	2019-04-09	2019-04-23				1	0			1	0	0	0	0	0	0	1
1	981	F	21.5	0	0	3	1	IA	2019-03-25	2019-04-23				1	0			1	0	0	0	0	0	136	2
1	982	M	21.3	1	36	3	1	IA	2019-04-05	2019-04-23				1	0			1	0	0	0	0	0	172	2
1	984	M	25.3	1	23	3	1	IA	2019-04-05	2019-04-22				1	0			1	0	0	0	0	0	187	2
1	985	M	23.5	2	45	3	1	IB	2019-04-17	2019-04-22				1	0			0	0	0	0	0	0	178	2
1	986	M	28.9	1	37.5	3	1	IA	2019-03-22	2019-04-18				1	0			0	0	0	0	0	0	218	1
1	987	M	23.8	0	0	1	1	IA	2019-03-11	2019-04-18				1	0			1	0	0	0	0	0	146	1
1	988	F	26.7	0	0	3	1	IA	2019-04-17	2019-04-18				1	0			0	0	0	0	0	0	189	1
1	992	F	21.9	0	0	3	4	IV	2019-03-04	2019-04-15				1	0			0	0	1	0	0	0	235	2
1	993	M	25.6	2	56	1	1	IB	2019-02-27	2019-04-15				1	0			1	0	0	1	0	0	132	2
1	994	F	23.9	0	0	3	1	IA	2019-03-08	2019-04-15				1	0			0	0	0	0	0	0	178	2
1	995	M	26.1	1	20	3	1	IA	2017-03-31	2019-04-15				1	0			0	0	0	0	0	0	216	1
1	996	F	21.5	0	0	3	4	IV	2017-08-21	2019-04-12				1	0			1	1	0	0	0	0	217	3
1	997	F	20.5	0	0	3	1	IA	2014-07-09	2019-04-12				1	0			0	0	0	0	0	0	156	1
1	1000	M	24.7	2	40	3	3	IIIA	2019-03-04	2019-04-11				1	0			0	0	0	1	0	0	203	2
1	1001	M	30.6	2	30	3	2	IIB	2019-03-14	2019-04-11				1	0			0	1	0	0	0	0	171	1
1	1003	F	20.7	0	0	3	1	IA	2019-03-12	2019-04-10				1	0			0	0	0	0	0	0	196	1
1	1004	M	24.5	2	15	3	1	IA	2019-03-13	2019-04-10				1	0			0	0	0	0	0	0	0	3
1	1005	F	33.9	0	0	3	1	IB	2018-11-12	2019-04-09				1	0			1	0	0	0	0	0	165	2
1	1007	M	27	1	20	3	1	IA	2019-03-20	2019-04-08				1	0			0	0	0	0	1	0	183	2
1	1009	F	26.3	0	0	3	1	IA	2019-02-18	2019-04-04				1	0			0	0	0	0	0	0	220	1
1	1010	F	28.1	0	0	3	1	IB	2019-02-12	2019-04-04				1	0			1	0	1	0	0	0	195	2
1	1011	M	20.8	1	50	3	1	IA	2019-03-04	2019-04-04				1	0			0	0	0	1	0	0	135	2
1	1012	F	21.3	0	0	3	1	IA	2019-02-12	2019-04-03				1	0			1	0	1	0	0	0	122	2
1	1013	F	28.7	0	0	3	2	IIB	2019-03-06	2019-04-03				1	0			1	1	1	0	0	0	126	1
1	1014	M	24	1	50	1	1	IA	2019-02-12	2019-04-03				1	0			1	1	1	1	0	0	117	2
1	1015	M	22	1	30	1	2	IIA	2019-03-06	2019-04-03				1	0			0	0	0	0	0	0	92	1
1	1016	M	24.9	1	40	3	1	IA	2019-03-18	2019-04-02				1	0			0	0	0	1	0	0	193	2
1	1018	F	22.2	0	0	3	3	IIIA	2019-02-26	2019-04-02				1	0			0	0	0	0	0	0	225	2
1	1019	F	22	0	0	3	2	IIB	2019-02-12	2019-04-02				1	0			0	0	0	0	0	0	181	1
1	1021	M	20.6	1	50	1	2	IIB	2019-03-21	2019-03-29				1	0			0	0	0	0	0	0	105	2
1	1022	F	23.7	0	0	3	1	IA	2019-03-27	2019-03-28				1	0			0	0	0	1	0	0	0	2
1	1023	M	27.2	0	0	3	1	IA	2019-03-27	2019-03-28				1	0			0	1	1	0	0	0	122	1
1	1024	M	18.9	1	60	1	2	IIB	2019-03-14	2019-03-28				1	0			0	0	0	0	0	0	186	2
1	1025	M	25	2	49	3	3	IIIA	2019-02-09	2019-03-27	2019-08-03		2	1	1	3	4	0	0	0	0	0	0	192	1
1	1026	F	24.8	0	0	10	1	IA	2019-02-09	2019-03-27				1	0			1	1	1	0	0	0	99	2
1	1027	F	26.4	0	0	3	1	IA	2019-03-26	2019-03-27				1	0			0	0	0	0	0	0	191	2
1	1029	M	23.7	2	24.5	10	1	IB	2019-02-12	2019-03-27				1	0			1	1	1	0	0	0	141	2
1	1031	F	27.5	0	0	10	1	IA	2019-02-25	2019-03-27				1	0			0	0	0	0	0	0	0	1
1	1032	M	24.2	1	15	3	3	IIIA	2018-11-30	2019-03-26				1	0			1	0	0	0	0	0	182	2
1	1033	M	24.4	1	30	1	1	IA	2018-11-15	2019-03-26				1	0			1	0	0	0	1	0	167	3
1	1034	M	26.8	2	45	3	3	IIIA	2019-02-19	2019-03-26				1	0			1	0	0	0	0	0	169	2
1	1037	M	28.9	0	0	3	4	IV	2019-03-08	2019-03-25				1	0			1	0	0	0	0	0	142	2
1	1038	F	21.6	0	0	3	1	IA	2019-02-27	2019-03-25				1	0			0	0	0	0	0	0	206	1
1	1039	M	19.1	2	80	1	3	IIIA	2019-02-25	2019-03-25	2019-03-11		2	1	1	3.3	4	1	0	1	1	0	0	175	3
1	1040	F	19.6	0	0	3	3	IIIB	2019-02-26	2019-03-25				1	0			0	0	0	0	0	0	215	2
1	1041	M	26.4	0	0	10	1	IB	2019-02-27	2019-03-22				1	0			1	1	1	0	0	0	200	1
1	1042	F	24.2	0	0	3	1	IB	2019-02-20	2019-03-21				1	0			1	0	0	0	0	0	87	1
1	1043	M	21.9	0	0	3	1	IA	2019-03-08	2019-03-21				1	0			0	0	0	0	0	0	242	3
1	1044	M	18.1	0	0	3	1	IA	2019-01-22	2019-03-21				1	0			0	0	0	0	0	0	153	2
1	1045	M	28.1	1	24	1	1	IA	2019-01-23	2019-03-20				1	0			0	0	0	0	0	0	179	2
1	1046	F	21.6	1	20	3	1	IA	2019-02-18	2019-03-20				1	0			0	1	0	0	0	0	0	2
1	1047	F	25.3	0	0	3	1	IB	2019-02-08	2019-03-20				1	0			0	1	0	0	0	0	157	1
1	1048	F	25.6	0	0	3	1	IB	2019-03-04	2019-03-20				1	0			1	0	0	0	0	0	227	1
1	1049	F	28.8	0	0	1	1	IB	2019-02-11	2019-03-20				1	0			0	0	0	1	0	0	194	3
1	1051	M	22.1	1	4	5			2019-03-08	2019-03-19				1	0			1	0	1	1	1	0	131	2
1	1052	M	21.2	1	80	3	1	IA	2011-02-08	2019-03-19				1	0			0	0	1	0	0	0	252	2
1	1053	M	19.9	2	40	3	3	IIIA	2018-11-20	2019-03-18	2019-03-08		2	1	1	3.6	4	1	1	1	0	0	0	131	2
1	1054	F	20.5	0	0	3	2	IIB	2019-02-15	2019-03-18				1	0			0	1	1	0	0	0	121	2
1	1055	F	22	0	0	3	1	IA	2019-03-14	2019-03-15				1	0			0	0	0	0	0	0	277	2
1	1056	M	22.4	2	25.5	3	1	IA	2019-01-15	2019-03-15				1	0			1	1	1	1	0	0	221	3
1	1057	M	25.6	1	40	3	3	IIIA	2019-02-24	2019-03-15	2020-11-29		2	1	1	3	4	1	1	1	1	0	0	99	1
1	1058	M	21.4	0	0	10	4	IV	2019-01-14	2019-03-14				1	0			0	1	0	0	0	0	132	2
1	1059	F	24.3	0	0	3	1	IA	2019-02-12	2019-03-14				1	0			1	0	0	0	0	0	226	2
1	1060	M	26.1	0	0	3	1	IA	2019-02-01	2019-03-14				1	0			0	0	0	0	0	0	281	1
1	1062	F	23.1	0	0	3	1	IA	2019-03-13	2019-03-14				1	0			0	0	1	0	0	0	166	2
1	1064	M	31.8	1	50	3	1	IA	2019-01-28	2019-03-13				1	0			1	0	0	0	0	0	223	1
1	1065	M	27.6	1	1	1	2	IIB	2019-02-14	2019-03-13				1	0			1	1	0	0	0	0	223	1
1	1066	F	20.6	0	0	3	4	IV	2019-02-11	2019-03-12				1	0			0	0	0	0	0	0	160	1
1	1067	F	24.5	2	36	3	1	IA	2019-02-12	2019-03-12				1	0			0	0	1	0	0	0	127	2
1	1068	F	23.7	0	0	3	1	IA	2019-02-01	2019-03-12				1	0			1	0	0	0	0	0	127	3
1	1069	M	22.1	1	20	3	1	IA	2019-01-30	2019-03-11				1	0			1	0	0	0	0	0	146	2
1	1070	M	28.7	1	42	1	1	IB	2018-12-01	2019-03-08				1	0			1	0	0	0	1	0	148	1
1	1071	M	18.2	1	39	3	1	IA	2019-01-14	2019-03-08				1	0			1	0	0	0	0	0	136	2
1	1072	F	29.5	0	0	3	3	IIIA	2019-02-12	2019-03-07				1	0			0	0	0	0	0	0	117	1
1	1073	F	26.6	0	0	3	3	IIIA	2019-01-03	2019-03-07				1	0			1	1	1	0	1	0	113	1
1	1074	M	20.3	1	35	3	3	IIIA	2019-01-10	2019-03-07				1	0			1	1	1	0	0	0	111	3
1	1075	M	25.3	1	44	1	2	IIB	2016-08-18	2019-03-07	2015-02-23		2	1	1	3.2	4	1	0	1	1	0	0	170	3
1	1076	F	29.7	0	0	3	1	IA	2018-12-10	2019-03-06				1	0			0	0	1	0	0	0	142	1
1	1078	M	28.9	1	25	1	3	IIIA	2018-11-02	2019-03-05				1	0			1	0	0	0	0	0	199	1
1	1079	F	19	0	0	3	1	IA	2019-03-04	2019-03-05				1	0			1	0	1	0	1	0	166	3
1	1080	M	23.2	2	23	1	1	IB	2018-10-08	2019-03-05				1	0			0	0	0	0	0	0	125	2
1	1081	M	24.5	1	30	3	3	IIIA	2018-12-19	2019-03-04				1	0			0	0	0	0	0	0	184	1
1	1082	M	25	1	42	3	3	IIIA	2019-02-09	2019-03-04	2019-11-26		2	1	1	3	4	0	0	0	0	0	0	220	2
1	1084	F	20	0	0	3	1	IA	2019-02-12	2019-03-04				1	0			0	0	0	0	0	0	219	1
1	1085	M	21	1	20	10	3	IIIA	2019-01-10	2019-02-28				1	0			1	0	0	1	0	0	132	3
1	1087	F	21.4	0	0	3	1	IA	2018-11-23	2019-02-28				1	0			1	0	0	0	0	0	200	1
1	1088	F	20	0	0	3	1	IA	2019-02-26	2019-02-27				1	0			1	1	0	0	0	0	152	3
1	1089	M	24.2	1	15	3	1	IA	2019-02-26	2019-02-27				1	0			1	0	0	0	1	0	240	1
1	1090	F	26.5	0	0	3	1	IA	2016-02-04	2019-02-27				1	0			1	0	0	0	0	0	198	1
1	1092	M	23.8	1	35	3	3	IIIA	2018-12-24	2019-02-26				1	0			1	1	0	0	0	0	140	2
1	1093	F	29.1	0	0	3	2	IIA	2019-02-25	2019-02-26				1	0			1	1	0	0	0	0	188	1
1	1095	F	18.9	0	0	3	1	IA	2019-02-07	2019-02-26				1	0			0	0	0	0	0	0	230	2
1	1096	F	18.6	0	0	3	1	IA	2019-01-21	2019-02-26				1	0			1	0	0	0	0	0	134	3
1	1097	M	26.3	1	30	3	1	IA	2019-02-24	2019-02-25				1	0			0	0	0	0	0	0	245	2
1	1098	F	31.9	0	0	3	1	IB	2019-02-11	2019-02-25				1	0			1	1	0	0	0	0	294	1
1	1099	M	23.9	1	43	1	1	IA	2019-01-08	2019-02-25	2019-01-23		2	1	1	3	2	1	0	0	1	0	0	202	2
1	1100	M	19.5	2	13	3	2	IIB	2019-01-25	2019-02-25				1	0			0	1	1	0	0	0	152	2
1	1102	M	21.2	1	25	3	1	IA	2018-10-15	2019-02-22				1	0			1	0	0	0	0	0	110	2
1	1107	M	26.1	1	20	3	2	IIB	2019-01-24	2019-02-21				1	0			0	0	0	0	0	0	158	2
1	1108	M	22	1	15	3	1	IA	2019-01-07	2019-02-21				1	0			0	0	0	0	0	0	0	2
1	1112	M	25.5	1	23	3	3	IIIA	2018-10-25	2019-02-20				1	0			0	0	0	1	0	0	227	1
1	1113	F	26.8	0	0	1	2	IIB	2018-10-17	2019-02-19				1	0			0	0	0	0	0	0	228	2
1	1114	M	25.4	1	96	3	3	IIIA	2019-02-01	2019-02-19				1	0			0	1	1	0	0	0	145	1
1	1115	F	22.5	0	0	3	3	IIIA	2018-09-10	2019-02-19				1	0			1	1	0	0	0	0	153	2
1	1116	M	27.7	1	60	3	1	IA	2018-12-18	2019-02-19				1	0			1	0	0	0	1	1	120	2
1	1119	M	25.5	2	50	1	3	IIIA	2018-12-26	2019-02-18				1	0			0	1	0	0	0	0	146	1
1	1120	M	27.1	2	23	1	2	IIA	2019-01-10	2019-02-18				1	0			0	0	0	1	0	0	174	2
1	1121	F	23.6	0	0	3	1	IB	2019-01-08	2019-02-18				1	0			0	0	0	0	0	0	188	1
1	1123	M	22.1	1	30	3	2	IIB	2019-01-21	2019-02-15				1	0			0	0	0	0	0	0	303	1
1	1124	M	22.9	1	19	1	2	IIB	2019-01-15	2019-02-15				1	0			0	0	0	0	0	0	209	1
1	1126	F	27.3	0	0	3	1	IA	2018-12-27	2019-02-14				1	0			0	0	0	0	0	0	192	2
1	1129	F	20.7	0	0	3	1	IB	2019-01-08	2019-02-14				1	0			0	0	0	0	0	0	0	1
1	1130	M	21	1	5.5	1	2	IIB	2019-01-15	2019-02-13				1	0			0	0	0	0	0	0	246	2
1	1131	M	20.8	1	10	3	1	IA	2019-01-08	2019-02-13	2017-01-10		2	1	1	3.1	1	0	0	0	0	0	0	204	3
1	1132	M	20.6	2	50	3	4	IV	2018-12-28	2019-02-12				1	0			0	1	0	1	0	0	0	2
1	1134	M	28.7	0	0	3	1	IA	2018-12-18	2019-02-12				1	0			1	0	0	0	1	1	164	2
1	1135	M	26.7	1	78	3	1	IA	2018-10-16	2019-02-12				1	0			1	0	0	0	0	0	181	2
1	1136	M	25.7	0	0	3	1	IB	2018-12-26	2019-02-11				1	0			1	0	0	0	1	0	164	2
1	1137	F	25.2	0	0	3	3	IIIA	2019-01-08	2019-02-11				1	0			0	0	0	0	0	0	223	1
1	1138	M	24.1	1	47	1	1	IA	2019-01-22	2019-02-11				1	0			1	0	0	1	0	0	151	2
1	1139	F	22.2	0	0	3	1	IA	2019-01-07	2019-02-11				1	0			1	0	0	0	0	0	224	1
1	1140	F	29	0	0	3	1	IA	2019-01-07	2019-02-08				1	0			0	0	0	0	0	0	224	2
1	1141	M	22.3	1	10	3	1	IA	2018-12-28	2019-02-08				1	0			1	0	0	0	0	0	0	2
1	1142	M	26.1	0	0	3	1	IA	2018-12-20	2019-02-07				1	0			0	0	0	0	0	0	164	1
1	1143	M	29	1	20	3	3	IIIB	2018-09-17	2019-02-07				1	0			0	0	0	0	0	0	218	1
1	1144	M	22	2	40	3	1	IA	2018-12-19	2019-02-07				1	0			0	1	1	0	0	0	149	1
1	1145	F	30.3	0	0	3	1	IA	2019-01-09	2019-02-07				1	0			1	1	0	0	0	0	0	1
1	1146	M	27.7	2	78	3	1	IB	2018-12-18	2019-02-01				1	0			0	1	0	0	0	0	167	1
1	1147	M	24.8	1	20	3	1	IA	2018-12-26	2019-02-01				1	0			0	0	0	0	0	0	0	1
1	1148	M	26.7	2	100	1	1	IA	2018-12-24	2019-01-31				1	0			1	0	0	0	0	0	203	2
1	1149	M	25.4	0	0	3	1	IA	2019-01-30	2019-01-31				1	0			0	0	1	0	0	0	248	3
1	1150	F	24	0	0	3	1	IA	2018-12-03	2019-01-30				1	0			1	0	1	0	0	0	126	1
1	1151	M	21.8	1	45	3	2	IIA	2018-12-26	2019-01-30	2021-05-14		2	1	1	3	4	1	0	0	0	0	0	0	1
1	1153	M	33.7	2	94	1	1	IA	2018-11-13	2019-01-30				1	0			0	0	0	0	0	0	171	1
1	1154	F	19.8	0	0	3	1	IB	2018-12-13	2019-01-30				1	0			0	0	0	0	0	0	216	1
1	1155	F	21.3	0	0	3	1	IA	2018-10-25	2019-01-29				1	0			0	0	1	0	0	0	208	1
1	1157	M	25.6	2	60	3	1	IB	2018-12-18	2019-01-29				1	0			1	1	1	1	1	0	128	2
1	1158	M	27.1	1	24	3	4	IV	2018-12-31	2019-01-25				1	0			0	0	0	0	0	0	189	2
1	1159	M	29.3	1	60	3	1	IB	2018-12-27	2019-01-25				1	0			1	1	0	0	0	0	165	1
1	1160	F	23.1	0	0	3	2	IIB	2018-12-10	2019-01-25				1	0			1	1	0	0	0	0	279	2
1	1161	F	22.7	0	0	3	1	IA	2017-10-10	2019-01-24				1	0			0	0	0	0	0	0	233	2
1	1163	M	24.1	0	0	3	1	IA	2018-11-28	2019-01-24				1	0			0	0	0	0	0	0	192	1
1	1164	M	26.9	1	46	3	1	IA	2018-11-29	2019-01-24				1	0			1	0	0	0	0	0	174	1
1	1165	M	19.9	1	47	1	1	IA	2018-12-20	2019-01-24				1	0			0	0	0	0	0	0	236	2
1	1166	M	22.7	1	17.5	3	1	IA	2013-06-17	2019-01-24				1	0			1	0	0	0	0	0	164	2
1	1167	F	21.9	0	0	3	4	IV	2018-12-21	2019-01-23				1	0			0	0	0	0	0	0	0	2
1	1169	F	25	0	0	3	1	IA	2018-11-20	2019-01-23				1	0			0	0	0	0	0	0	205	2
1	1170	F	23.2	0	0	3	3	IIIB	2018-12-05	2019-01-22				1	0			0	0	0	0	0	0	164	1
1	1171	F	20.8	0	0	3	1	IA	2018-12-11	2019-01-22				1	0			1	0	1	0	1	0	158	2
1	1172	M	24.2	1	12	3	2	IIB	2018-12-05	2019-01-22	2018-12-05		2	1	1	3.6	4	1	1	1	1	0	0	102	3
1	1173	F	25.2	0	0	10	1	IA	2018-12-04	2019-01-21				1	0			0	0	0	0	0	0	182	1
1	1174	F	22.1	0	0	3	1	IA	2018-12-26	2019-01-21				1	0			1	1	0	0	0	0	135	1
1	1176	F	25.9	0	0	3	1	IA	2018-12-06	2019-01-21				1	0			0	0	0	0	0	0	173	2
1	1178	F	24.0	0	0	3	1	IA	2018-12-01	2019-01-18				1	0			0	0	0	0	0	0	204	1
1	1179	F	24.1	0	0	3	1	IA	2018-12-06	2019-01-18				1	0			0	0	0	0	0	0	171	2
1	1180	F	24.9	0	0	3	1	IA	2018-12-10	2019-01-17				1	0			1	0	0	0	0	0	186	2
1	1181	F	19.8	0	0	3	1	IA	2018-12-12	2019-01-17				1	0			0	0	0	0	0	0	227	2
1	1182	F	19.4	0	0	3	1	IA	2018-12-26	2019-01-17				1	0			0	0	0	0	0	0	224	3
1	1183	M	25.5	1	30	3	2	IIB	2018-12-03	2019-01-16				1	0			1	0	0	0	0	0	186	1
1	1184	F	26.8	0	0	3	1	IA	2018-10-17	2019-01-16				1	0			1	0	0	0	0	0	219	2
1	1186	M	23.2	1	2	3	1	IA	2019-01-10	2019-01-16				1	0			0	0	0	0	0	0	166	2
1	1187	F	24.8	0	0	3	2	IIB	2018-12-03	2019-01-15				1	0			1	1	1	0	1	0	202	3
1	1188	F	26.9	0	0	1	1	IB	2018-12-27	2019-01-15				1	0			1	0	0	0	0	0	182	1
1	1190	M	25.7	1	10.5	3	2	IIB	2018-11-22	2019-01-14				1	0			1	1	0	1	0	0	134	2
1	1191	F	24.3	0	0	3	1	IB	2018-12-13	2019-01-14				1	0			0	1	0	0	0	0	203	1
1	1192	M	23.0	1	36	1	1	IA	2018-11-05	2019-01-14				1	0			1	0	0	1	0	0	116	1
1	1193	M	21.5	2	38	3	4	IV	2018-12-04	2019-01-14				1	0			1	1	1	0	0	0	0	1
1	1195	M	25.2	1	60	1	1	IA	2018-11-05	2019-01-11				1	0			0	0	0	1	0	0	208	2
1	1197	M	26.7	1	21	1	1	IB	2018-12-03	2019-01-10				1	0			0	0	0	0	0	0	158	1
1	1198	M	24.3	1	33	1	1	IA	2018-12-11	2019-01-10				1	0			1	0	0	0	0	0	145	2
1	1200	M	21.6	1	27	3	3	IIIA	2018-12-11	2019-01-09				1	0			1	0	0	1	0	0	181	3
1	1201	M	22.2	1	9	3	3	IIIA	2018-08-21	2019-01-09				1	0			1	1	0	0	0	0	126	1
1	1202	M	27.1	1	50	3	1	IA	2018-11-27	2019-01-08				1	0			1	0	1	0	1	0	159	3
1	1203	M	23.5	1	60	1	3	IIIB	2018-09-03	2019-01-08				1	0			0	0	0	0	0	0	196	2
1	1204	M	23.6	1	3.8	10	1	IA	2009-07-27	2019-01-08				1	0			1	1	1	1	1	0	205	2
1	1205	F	25.7	0	0	3	1	IA	2018-09-11	2019-01-07				1	0			1	0	1	0	0	0	169	1
1	1206	F	26.0	0	0	3	1	IA	2018-11-27	2019-01-07				1	0			1	1	0	0	1	0	121	3
1	1210	M	18.9	1	68	1	2	IIB	2018-11-15	2019-01-04				1	0			1	1	0	0	0	0	129	3
1	1211	M	27.4	1	0.5	3	1	IA	2018-12-14	2019-01-03				1	0			0	0	0	0	0	0	181	1
1	1215	M	21.4	0	0	1	2	IIA	2015-07-15	2019-01-02				1	0			0	0	0	0	0	0	149	3
1	1217	M	25.0	2	48	1	3	IIIA	2018-12-13	2019-01-02				1	0			0	1	1	0	0	0	153	2
1	1218	M	26.5	1	20	3	3	IIIA	2018-08-20	2019-01-02				1	0			0	0	0	0	0	0	0	1
1	1	M	16.3	1	50	10	2	IIB	2020-01-20	2020-02-14				1	0			1	1	0	0	0	0	181	1
1	2	M	23.4	1	10	3	3	IIIA	2019-01-08	2019-01-07				1	0			1	0	0	0	0	0	160	2
1	3	M	26.9	1	40	1	3	IIIA	2019-04-25	2019-04-17				0	0			1	0	1	0	0	0	141	2
1	4	M	21.1	1	30	1	3	IIIB	2019-04-08	2019-03-29				1	0			0	1	0	0	0	0	133	1
1	5	M	22.3	1	60	1	1	IA	2019-10-30	2019-10-25				1	0			1	0	0	1	0	0	163	3
1	6	F	26.5	0		3	2	IIB	2020-03-31	2020-03-18				1	0			0	1	1	0	0	0	165	2
1	7	F	25.8	0		3	1	IA	2020-12-04	2020-11-27				1	0			1	1	0	0	0	0	109	2
1	8	F	24.5	0		3	4	IV	2019-08-19	2019-08-09				1	0			1	0	1	0	0	0	233	1
1	9	F	22.5	0		3	2	IIB	2019-05-08	2019-04-24				1	0			0	0	1	0	0	0	164	2
1	10	M	23.1	2	35	10	2	IIA	2020-11-13	2020-10-16				1	0			1	1	1	0	0	0	134	3
1	11	M	24.6	1	30	3	2	IIB	2020-11-17	2020-11-09				1	0			1	0	1	0	0	0	156	3
1	12	M	23.7	1	40	3	3	IIIA	2020-06-10	2020-05-07				1	0			0	0	1	0	0	0	148	1
1	13	M	23.3	1	50	1	2	IIB	2020-11-17	2020-10-30				1	0			0	0	0	0	0	0	133	2
1	14	M	25.9	0		3	2	IIB	2019-11-20	2019-10-28				1	0			0	0	0	0	0	0	163	2
1	15	F	23.8	0		3	1	IA	2020-01-07	2019-12-30				1	0			1	1	0	0	0	0	196	3
1	16	M	24.4	1	12.5	3	1	IA	2020-01-23	2020-01-20				0	0			0	0	0	0	0	0	175	1
1	17	M	25.6	1	10	3	1	IA	2019-08-07	2019-08-02				1	0			0	0	0	1	0	0	158	1
1	18	F	25.6	0		3	1	IA	2019-04-15	2019-04-10				1	0			1	0	0	0	0	0	149	1
1	19	F	18.3	0		3	2	IIB	2020-09-03	2020-08-28				1	0			0	0	0	0	0	0	187	2
1	20	F	22.2	0		3	1	IA	2019-12-16	2019-12-11				1	0			1	0	0	0	0	0	158	2
1	21	F	26.1	0		3	2	IIB	2020-04-17	2020-04-10				1	0			0	0	0	0	0	0	88	2
1	22	F	22.2	0		3	1	IB	2020-07-20	2020-07-13				1	0			1	0	1	0	0	0	185	1
1	23	M	22.3	1	30	3	1	IA	2019-09-26	2019-09-20	x	x	2	1	1	3	4	1	0	0	0	0	0	126	1
1	24	F	21.8	0		3	1	IA	2019-03-25	2019-03-20				1	0			0	0	0	0	0	0	120	1
1	25	M	20.6	2	90	1	1	IA	2020-06-18	2020-06-12				1	0			0	1	1	0	0	0	174	2
1	26	F	22.9	0		3	1	IA	2019-10-01	2019-09-27				1	0			0	0	0	0	0	0	197	1
1	27	M	23	0	50	3	1	IA	2020-08-06	2020-07-29				1	0			1	0	0	0	0	0	202	2
1	28	M	20.3	0		1	1	IA	2020-01-06	2019-12-20				1	0			1	0	0	0	0	0	207	1
1	29	F	21.8	0		3	1	IA	2019-12-19	2019-12-13				1	0			0	0	0	0	0	0	260	1
1	30	M	19	2	20	1	1	IB	2020-06-12	2020-06-03				1	0			0	0	0	1	0	0	169	2
1	31	F	29.5	0		3	1	IA	2019-10-15	2019-10-11				1	0			0	0	0	0	0	0	228	1
1	32	M	25.8	1		3	1	IA	2020-01-17	2020-01-10				1	0			0	0	0	0	0	0	148	2
1	33	F	26.5	0		3	2	IIB	2020-05-29	2020-05-25				1	0			1	0	1	0	0	0	163	2
1	34	M	24.3	1	22.5	3	1	IA	2019-02-19	2019-02-15				1	0			0	0	0	0	0	0	190	1
1	35	M	28.7	2	15	3	1	IB	2019-02-14	2019-02-08				1	0			0	0	0	0	0	0	114	3
1	36	M	26.1	1	30	1	3	IIIA	2020-01-22	2020-01-15				1	0			1	1	0	0	0	1	135	2
1	37	M	22.9	1	40	3	1	IA	2020-12-19	2020-12-11				1	0			1	0	0	0	0	0	147	2
1	38	M	27.5	1	10	1	1	IB	2019-02-25	2020-02-10				1	0			0	1	0	0	0	0	187	3
1	39	M	25.5	2	87.5	3	1	IA	2020-09-15	2020-08-19				1	0			0	0	0	1	0	0	103	1
1	40	M	26.9	1	20	3	1	IA	2019-10-23	2019-10-18				1	0			1	0	1	0	0	0	156	2
1	41	M	27.9	1	40	10	2	IIA	2019-12-10	2019-12-02				1	0			1	1	0	0	0	0	196	3
1	42	F	23.8	0		3	1	IA	2019-11-20	2019-11-13				1	0			0	0	0	0	0	0	238	2
1	43	M	24.7	1	50	3	1	IA	2019-12-27	2019-12-20				1	0			1	0	0	0	0	0	110	2
1	44	F	20.9	0		10	1	IA	2020-09-11	2020-09-04				1	0			0	0	0	0	0	0	196	2
1	45	F	22.1	0		3	1	IA	2019-11-22	2019-11-15				1	0			0	0	0	0	0	0	166	1
1	46	M	20.8	0		3	1	IA	2021-02-24	2021-02-17				1	0			1	1	0	0	0	0	92	4
1	47	M	19.1	1	32	1	1	IA	2020-06-22	2020-06-15				1	0			0	0	0	0	0	0	173	1
1	48	M	17.2	1	50	3	1	IA	2019-10-08	2019-10-02				1	0			1	0	0	1	0	0	149	1
1	49	F	26.8	0		3	1	IA	2019-03-14	2019-03-06				1	0			1	0	0	0	0	0	134	1
1	50	M	21.9	0		3	1	IA	2020-02-25	2020-02-20				1	0			0	0	0	0	0	0	188	1
1	51	F	26.6	0		3	1	IA	2019-01-08	2019-01-02				1	0			0	0	0	0	0	0		2
1	52	F	20.1	0		3	1	IA	2019-02-16	2019-02-11				1	0			0	0	1	0	0	0	172	1
1	53	F	24.8	0		3	1	IA	2019-03-18	2019-03-13				1	0			0	0	1	0	0	0	163	2
1	54	M	18	2	70	1	3	IIIA	2019-03-07	2019-02-13				1	0			0	0	0	0	0	0	203	1
1	55	M	23.8	0		3	2	IIB	2019-02-15	2019-02-01				1	0			0	0	0	0	0	0	222	2
1	56	M	23.5	1	70	1	1	IA	2019-04-02	2019-03-25				1	0			1	0	0	0	0	0	245	2
1	57	F	22.8	0		3	1	IA	2019-04-16	2019-04-08				1	0			0	0	0	0	0	0	126	1
1	58	F	24	0		3	1	IA	2019-08-22	2019-08-09				1	0			0	0	0	0	0	0		2
1	59	F	54.2	1	10	3	1	IA	2019-07-26	2019-07-24				1	0			1	0	0	0	0	0	293	2
1	60	F	25.1	0		3	1	IA	2019-08-20	2019-08-12				1	0			0	0	0	0	0	0	152	2
1	61	M	25.9	1	50	3	1	IB	2020-01-08	2020-01-03				1	0			1	0	0	0	0	0	196	2
1	62	M	25.6	1		3	3	IIIB	2020-11-26	2020-11-18				1	0			1	0	0	0	0	0	129	3
1	63	M	28.3	2	25	1	1	IB	2019-07-26	2019-07-19				1	0			0	0	0	0	0	0	128	1
1	64	F	26.8	0		3	1	IA	2019-08-07	2019-07-31				1	0			0	0	0	0	0	0		1
1	65	M	25.2	1	10	3	2	IIB	2019-12-19	2019-12-16				1	0			1	0	0	0	0	0	190	2
1	66	F	23	0		3	3	IIIA	2020-03-02	2020-02-24				1	0			0	0	0	0	0	0	166	1
1	67	F	19.7	0		3	1	IA	2020-04-23	2020-04-16				1	0			0	0	0	0	0	0	208	1
1	68	F	26.3	0		3	2	IIB	2020-04-24	2020-04-20				1	0			1	0	0	1	1	0	172	1
1	69	F	25.8	0		3	1	IA	2020-07-13	2020-07-03				1	0			0	0	0	0	0	0	217	1
1	70	F	22.9	0		3	1	IA	2019-12-03	2019-11-27				1	0			1	0	0	0	0	0	225	1
1	71	F	27.9	0		3	1	IB	2020-02-20	2020-02-12				1	0			1	1	0	0	1	0	134	4
1	72	F	19.3	0		3	1	IA	2021-03-22	2020-07-08				1	0			1	0	0	0	0	0	153	1
1	73	M	23.4	2	50	3	1	IB	2020-03-23	2020-03-16				1	0			0	1	1	0	0	0	151	2
1	74	F	24.2	0		3	1	IA	2020-06-24	2020-06-17				1	0			0	0	1	0	0	0	182	1
1	75	M	23.8	0		3	1	IA	2019-05-29	2019-05-24				1	0			1	0	0	0	0	0	120	2
1	76	M	25.8	0		3	1	IA	2020-06-17	2020-06-10				1	0			1	1	1	0	1	0	82	1
1	77	F	26.1	0		3	1	IA	2019-09-20	2019-09-16				1	0			1	0	0	0	0	0	215	1
1	78	M	20.2	2	25	3	1	IA	2020-01-21	2020-01-10				1	0			0	1	1	0	0	0	110	1
1	79	F	25.8	0		3	1	IA	2019-12-10	2019-12-06				1	0			0	0	0	0	0	0	154	1
1	80	M	22.5	2	30	3	1	IA	2019-07-18	2019-07-12				1	0			0	1	0	0	0	0	180	1
1	81	M	26.3	1	90	3	1	IA	2019-12-23	2019-12-18				1	0			1	1	1	0	0	0	136	1
1	82	M	27	1	157.5	3	1	IA	2019-07-23	2019-07-15				1	0			0	1	1	0	1	0	95	1
1	83	M	23.8	0		3	1	IA	2020-11-04	2020-10-28				1	0			1	0	1	0	0	0	111	2
1	84	M	27.1	0		3	1	IA	2019-07-02	2019-06-26				1	0			0	0	0	0	0	0	149	1
1	85	M	22.6	0		3	1	IB	2019-06-10	2019-05-27				1	0			1	1	1	0	0	0	125	2
1	86	M	36.7	0		3	1	IA	2019-08-20	2019-08-12				1	0			1	0	1	0	0	0	137	2
1	87	F	16	0		3	1	IA	2020-02-13	2020-02-07				1	0			0	0	1	0	0	0	153	2
1	88	F	54.2	0		3	1	IA	2019-06-11	2019-06-07				1	0			0	0	0	0	0	0	186	1
1	89	M	22.8	1	10	1	4	IV	2019-02-07	2019-01-23				1	0			0	0	0	0	0	0	213	1
1	90	M	20.9	1	20	3	1	IA	2019-08-14	2019-08-09				1	0			0	0	0	0	0	0	132	2
1	91	M	31.3	1	45	3	1	IA	2020-08-06	2020-07-29				1	0			0	1	0	1	0	0	134	2
1	92	M	21	1	15	3	1	IB	2020-08-06	2020-01-22				1	0			0	1	0	1	0	0	142	1
1	93	F	20.5	0		3	1	IA	2019-04-09	2019-04-03				1	0			1	0	0	0	0	0	157	1
1	94	M	27.4	1	35	3	1	IA	2020-05-28	2020-05-22				1	0			0	0	0	0	0	0	204	1
1	95	F	26.64	0		3	1	IB	2019-06-12	2019-05-31				1	0			0	0	0	0	0	0	204	1
1	96	F	25.6	0		3	1	IA	2019-04-15	2019-04-10				1	0			1	0	0	0	0	0	135	1
1	97	F	22.6	0		3	1	IA	2019-08-13	2019-08-07				1	0			0	0	1	0	0	0	202	2
1	98	M	23.7	0		3	1	IA	2020-03-24	2020-03-18				1	0			1	0	1	0	0	0	140	1
1	99	F	24.2	0		3	1	IA	2019-08-01	2019-07-26				1	0			1	0	0	0	0	0	184	1
1	100	F	23.2	2	70	1	1	IA	2020-05-08	2020-04-27				1	0			0	0	0	0	0	0	219	1
1	101	F	29.3	0		10	1	IB	2020-08-18	2020-08-12				1	0			1	0	1	0	0	0	163	2
1	102	F	23.6	0		3	4	IV	2019-11-12	2019-11-06				1	0			0	0	1	0	0	0	207	1
1	103	F	25.5	0		3	1	IA	2020-09-02	2020-08-28				1	0			0	0	0	0	0	0	189	1
1	104	M	24	1	80	3	2	IIB	2020-06-24	2020-06-12				1	0			1	0	0	0	0	0	128	2
1	105	F	25.8	0		3	1	IA	2020-05-08	2020-04-24				1	0			0	0	0	0	0	0	189	1
1	106	M	22.1	1	12.5	3	1	IA	2020-04-07	2020-04-01				0	0			0	0	1	0	0	0	164	3
1	107	F	23.4	0		3	1	IA	2020-11-27	2020-11-25				1	0			1	1	1	0	0	0	117	1
1	108	F	22.6	0		3	1	IA	2019-11-11	2019-11-06				1	0			1	0	1	0	0	0	191	1
1	109	M	23.6	2	60	1	1	IB	2020-11-18	2020-11-13				1	0			0	1	0	1	0	0	139	2
1	110	M	24.8	0		3	1	IA	2019-04-04	2019-03-29				1	0			0	0	0	0	0	0	214	2
1	111	M	29.5	1	20	3			2019-04-02	2019-03-27				1	0			0	0	0	0	0	0	247	1
1	112	F	24.5	0		3	1	IA	2020-04-17	2020-04-13				1	0			0	1	1	0	0	0	136	2
1	113	M	16.2	1		3	1	IA	2019-03-05	2019-02-25				1	0			0	0	0	0	0	0	159	1
1	114	F	20.8	0		3	1	IA	2019-05-29	2019-05-24				1	0			0	0	0	0	0	0	212	1
1	115	F	20.4	1	50	3	1	IA	2019-01-21	2019-01-16				1	0			1	0	1	1	0	0	124	2
1	116	F	23.2	0		3	1	IA	2019-01-15	2019-01-09				1	0			1	0	0	0	0	0	147	1
1	117	M	27.4	0		3	1	IA	2020-02-19	2020-02-14				1	0			0	0	0	0	0	0	214	2
1	118	F	19.1	0		3	1	IA	2019-10-23	2019-10-18				1	0			0	0	0	0	0	0	147	1
1	119	F	26.2	2	40	1	2	IIB	2020-02-06	2020-01-29				1	0			1	1	1	0	0	0	127	2
1	120	M	26.5	1	40	3	2	IIB	2020-12-11	2020-12-04				1	0			0	0	0	0	0	0	218	1
1	121	M	25.8	0		3	1	IA	2019-11-22	2019-11-18				1	0			1	1	1	0	0	0	170	3
1	122	M	28.4	2	60	3	3	IIIB	2019-10-22	2019-10-16				1	0			0	0	0	0	0	0	257	1
1	123	F	30.5	0		3	1	IA	2020-11-09	2020-11-04				1	0			0	0	0	0	0	0	230	2
1	124	M	25.2	0		3	1	IA	2020-03-05	2020-02-24				1	0			0	0	0	0	0	0	185	1
1	125	F	23.4	1	6	3	1	IA	2019-02-12	2019-01-30				1	0			1	0	0	0	0	0		1
1	126	M	29.2	1	50	1	2	IIA	2021-04-12	2020-07-27				1	0			1	1	1	0	0	0	151	2
1	127	M	26	1	75	10	1	IA	2020-06-30	2020-06-24				1	0			1	1	1	0	0	0	173	2
1	128	M	26.6	1	7.5	3	1	IA	2019-05-27	2019-04-29				1	0			1	0	0	0	0	0	195	1
1	129	M	22.6	1	30	3	1	IA	2020-05-19	2020-05-13				1	0			0	0	0	0	0	0	220	2
1	130	F	20	0		3	1	IA	2019-07-26	2019-07-22				1	0			0	0	0	0	0	0	170	1
1	131	F	25.8	0		3	1	IA	2019-03-06	2019-02-27				1	0			1	0	1	0	0	0		1
1	132	M	25.1	0		3	2	IIB	2020-06-08	2020-05-29				1	0			1	0	0	0	0	0	167	1
1	133	M	24.1	1	50	1	1	IA	2019-06-18	2019-06-14				1	0			1	1	0	0	0	0	171	1
1	134	M	19.9	2		3	1	IA	2020-11-09	2020-11-04				1	0			0	0	0	0	0	0	190	1
1	135	M	24.7	1	30	3	1	IA	2019-11-12	2019-11-08				1	0			1	0	0	0	0	0	178	1
1	136	F	22.7	2	3.5	3	1	IA	2019-04-02	2019-03-27				1	0			1	1	0	0	0	0	166	1
1	137	M	23.7	2	75	10	1	IA	2019-03-26	2019-03-15	2019-02-13	x	2	1	1	4.6	4	0	0	0	0	0	0	104	2
1	138	M	22.6	1		3	1	IA	2020-01-23	2020-01-20				1	0			0	0	0	0	0	0	191	2
1	139	F	21.3	0		3	1	IA	2020-07-06	2020-07-01				1	0			1	0	0	0	0	0	156	2
1	140	F	23.1	0		3	1	IA	2019-03-15	2019-03-08				1	0			0	1	0	0	0	0		1
1	141	M	21.6	2	40	5			2020-02-10	2020-02-03				1	0			1	0	0	1	0	0	120	2
1	142	F	26.3	0		3	1	IA	2019-08-07	2019-07-31				1	0			1	0	0	0	0	0	115	2
1	143	F	21.4	0		3	1	IB	2019-01-07	2019-01-02				1	0			1	0	0	0	0	0	135	1
1	144	F	26.1	0		3	1	IA	2019-08-05	2019-07-26				1	0			0	0	0	0	0	0	255	1
1	145	F	25	0		3	2	IIA	2019-02-28	2019-02-18				1	0			1	0	0	0	0	0	175	1
1	146	M	25.7	0		3	1	IB	2019-04-12	2019-04-03				1	0			1	0	0	0	0	0		3
1	147	M	29.6	2	30	3	3	IIIB	2019-02-15	2019-02-01				1	0			0	0	0	0	0	0	215	1
1	148	F	22.9	0		3	2	IIB	2019-04-02	2019-03-13				1	0			0	0	0	0	0	0		1
1	149	F	21.7	0		3	1	IA	2019-03-12	2019-03-04				1	0			0	0	0	0	0	0	163	1
1	150	M	27.5	1	55	5			2020-04-02	2020-03-20				1	0			1	1	0	1	1	0	170	2
1	151	F	24.2	0		1	3	IIIB	2019-04-24	2019-04-05				1	0			0	0	0	0	0	0	153	1
1	152	F	25.8	0		3	1	IA	2019-04-16	2019-04-10				1	0			0	0	0	0	0	0	236	2
1	153	F	20.2	0		3	4	IV	2019-05-29	2019-05-24				1	0			0	0	0	0	0	0	179	1
1	154	F	21.4	0		3	3	IIIA	2019-06-01	2019-05-27				1	0			0	0	0	0	0	0	173	2
1	155	F	24.2	0		1	1	IB	2019-06-19	2019-06-17				1	0			1	0	0	0	0	0	179	1
1	156	M	24	2	15	3	2	IIB	2019-07-25	2019-07-17				1	0			1	1	0	1	0	0	150	1
1	157	M	28.1	2	15	3	1	IA	2019-12-23	2019-12-18				1	0			1	1	0	0	0	0	169	2
1	158	M	23.8	1	35	3	1	IB	2019-09-04	2019-08-28				1	0			0	0	1	0	0	0	159	1
1	159	M	21.9	2	35	3	3	IIIA	2019-10-17	2019-10-04				1	0			0	0	0	0	0	0	189	1
1	160	M	22.6	2	10	3	1	IA	2020-03-18	2020-03-13				1	0			0	1	0	0	0	0	156	1
1	161	M	25.7	1	35	3	1	IB	2019-12-11	2019-12-04				1	0			1	1	0	0	0	0	168	2
1	162	F	24.2	0		3	3	IIIA	2020-01-21	2020-01-08				1	0			1	0	0	0	0	0	249	1
1	163	M	26.1	1	5	3	1	IA	2020-05-29	2020-05-20				1	0			1	0	0	0	0	0	180	2
1	164	F	24.6	0		3	1	IA	2020-07-20	2020-07-15				1	0			0	0	0	0	0	0	244	1
1	165	M	18.8	1	40	3	1	IB	2020-04-23	2020-04-17				1	0			1	0	1	0	0	0	123	2
1	166	M	26.4	0		3	1	IA	2020-11-26	2020-11-20				1	0			1	1	1	0	0	0	170	2
1	167	M	17.1	2	35	3	2	IIB	2020-05-20	2020-05-11				1	0			0	0	0	0	0	0	137	2
1	168	M	23.9	2	40	3	1	IA	2020-06-25	2020-06-19				1	0			1	0	0	0	0	0	193	2
1	169	M	20.8	2	37.5	10	1	IB	2020-08-21	2020-08-14				1	0			0	0	0	0	0	0	188	1
1	170	M	26.1	2	40	1	1	IB	2020-10-06	2020-09-25				1	0			1	0	0	0	0	0	166	3
1	171	M	27.8	1	40	10	3	IIIA	2020-09-24	2020-09-16				1	0			0	0	0	0	0	0	162	2
1	172	M	19	1	20	10	2	IIA	2020-10-29	2020-10-23				1	0			1	0	1	0	0	0	91	2
1	173	F	27.8	0		3	1	IB	2020-11-21	2020-11-13				1	0			0	0	0	0	0	0	180	2
1	174	M	22.9	2	50	3	1	IA	2019-08-22	2019-08-12				1	0			1	0	0	0	0	0	143	2
1	175	M	24.6	2	40	3	1	IB	2019-01-14	2019-01-04				1	0			1	0	0	0	1	0	98	1
1	176	M	24.2	0		3	1	IA	2020-10-07	2020-09-25				1	0			1	1	0	0	0	0	120	2
1	177	M	26	1	4	3	1	IA	2019-12-13	2019-12-04				1	0			0	0	0	0	0	0	252	1
1	178	F	25	0		3	1	IA	2019-09-25	2019-09-18				1	0			1	0	0	0	1	0	141	2
0	115188115	F	20.1	0											0			0	0	0		0
0	115412340	F	21.7	0											0			1	1	1		0
0	109868490	F	26.2	0											0			0	0	0		0
0	107601773	F	23.3	0											0			1	0	0		0
0	114367519	M	22.9	1	#REF!										0			0	0	0		0
0	111547915	M	24.6	2											0			0	0	0		0
0	113828152	M	26.1	2											0			0	0	0		0
0	101579567	M	21.3	2											0			0	1	0		0
0	109459335	M	20	2											0			0	0	0		0
0	112653722	M	20.3	0											0			0	0	0		0
0	109185252	F	29.3	2											0			0	0	0		0
0	114399262	F	26.3	0											0			1	0	1		0
0	114949583	F	24.6	0											0			0	0	0		0
0	112517090	F	20.4	0											0			0	0	0		0
0	113594421	M	24.4	0											0			1	0	0		0
0	115463880	F	30.4	0											0			0	0	0		0
0	111154443	F	18.8												0			0	0	0		0
0	112092371	F	19.5	0											0			0	0	0		0
0	108222487	M	24.3	2											0			0	0	0		0
0	113612231	F	22.2	0											0			0	0	0		0
0	114332104	M	21.1	1	#REF!										0			0	1	1		0
0	109675180	M	26.3	2											0			0	0	1		0
0	113477626	F	29.6	0											0			0	0	0		0
0	109150686	F	18.8	0											0			0	0	0		0
0	115949383	M	25.2	1	#REF!										0			0	0	0		0
0	111075905	F	23.5	1	#REF!										0			0	1	1		0
0	111680442	M	24.2	2											0			0	0	0		0
0	114634486	M	23.9	2											0			0	0	0		0
0	112421314	F	19.3	0											0			0	0	1		0
0	106270611	M	29.1	1	#REF!										0			1	0	0		0
0	114888342	M	25.2	1	#REF!										0			0	0	0		0
0	109424755	F	21.2	0											0			0	1	0		0
0	112063103	F	21.2	0											0			0	0	0		0
0	112385152	M	22.5	2											0			0	0	0		0
0	112140882	F	26.4	0											0			0	0	0		0
0	114002974	F	21.4	0											0			0	0	0		0
0	115050879	M	23.1	0											0			0	0	0		0
0	111226706	F	21.4	0											0			0	0	0		0
0	113899779	M	27.3	1											0			0	1	1		0
0	110031452	M	NA	1	#REF!										0			0	1	1		0
0	111901269	F	21.3	0											0			0	0	0		0
0	105980089	M	24.5	2											0			0	0	0		0
0	114402459	F	18.8	0											0			0	0	0		0
0	108212701	M	23.5	2											0			0	0	0		0
0	111386259	F	21.9	0											0			0	0	0		0
0	110293212	F	21.7	0											0			0	0	0		0
0	112424509	M	26	1	#REF!										0			1	0	0		0
0	108852248	M	25.1	1	#REF!										0			1	0	1		0
0	110993239	M	25.6	2											0			0	0	0		0
0	116443454	M	22.6												0			1	0	0		0
0	116012983	F	24.6	0											0			0	0	0		0
0	114861680	F	22.3	0											0			0	0	0		0
0	112287480	M	28.1	0											0			9999	9999	9999		9999
0	115465925	F	26.5	0											0			0	0	1		0
0	114262448	F	23												0			0	0	0		0
0	111715080	M	23.2	1	#REF!										0			9999	9999	9999		9999
0	111662660	M	24.9	1	#REF!										0			0	0	0		0
0	115784344	F	25.4	0											0			1	0	1		0
0	109451834	M	24.3	1	#REF!										0			1	0	0		0
0	106276052	M	24.2	0											0			9999	9999	9999		9999
0	116196005	F	23.5	0											0			0	0	1		0
0	113985456	F	26.8	0											0			1	0	0		0
0	65275495	M	23.3	2											0			0	0	0		0
0	109038499	M	26.1	2											0			1	1	0		1
0	109303644	F	18.2	0											0			0	0	0		0
0	107073253	F	25.3	0											0			0	0	0		0
0	112989348	F	24.7	0											0			0	0	0		0
0	110064686	M	27.8	2											0			0	0	0		0
0	113326127	F	21	0											0			0	0	0		0
0	109605571	M	22.7	1	#REF!										0			0	0	1		0
0	112242972	F	16.8	2											0			0	0	0		0
0	111348331	M	25.5	0											0			0	0	0		0
0	64867845	F	17.5	0											0			0	0	0		0
0	109297743	F	20.4	0											0			1	1	1		0
0	112499465	M	25.8	1	#REF!										0			1	1	0		0
0	114221000	F	21.5	0											0			0	0	0		0
0	64034826	F	20.8	0											0			1	0	0		0
0	64874381	M	22.6	0											0			0	0	0		0
0	114514753	F	25.7	0											0			0	0	0		0
0	108892624	F	21.1	0											0			0	0	1		0
0	105395411	M	32.2	2											0			0	0	1		0
0	112949739	M	25.7	1											0			0	0	0		0
0	110249542	M	26.1	1	#REF!										0			0	0	0		0
0	64663406	M	24	1	#REF!										0			1	0	0		0
0	113679565	M	23.8	1	#REF!										0			0	0	1		0
0	63469358	M	24.1	2											0			0	0	1		0
0	66821295	M	25	2											0			0	0	0		0
0	107976810	F	18.2	0											0			0	0	0		0
0	113008331	M	23.1	0											0			0	0	0		0
0	113175722	M	25.2	1	#REF!										0			0	0	0		0
0	113431227	F	22.8	2											0			0	0	0		0
0	109421241	M	26.8	1	#REF!										0			0	0	0		0
0	115973765	F	21.5	0											0			0	0	0		0
0	65918197	M	23	2	#REF!										0			1	0	1		9999
0	65271673	M	22.5	0											0			1	1	1		0
0	115656414	M	25	1	#REF!										0			0	0	0		0
0	63899233	F	26.9	0											0			0	1	1		0
0	106997365	F	24	0											0			0	0	1		0
0	115582815	F	20.1	0											0			0	0	0		0
0	109764161	M	25.3	0											0			1	0	0		0
0	112860199	M	27.8	1	#REF!										0			0	0	0		0
0	109449787	M	23.9	1	#REF!										0			0	0	0		0
0	111663827	M	26.9	1											0			0	0	0		0
0	111818439	M	23.9	0											0			0	0	0		0
0	115347761	F	19.8	0											0			0	0	0		0
0	111537897	F	27.8	0											0			0	0	0		0
0	110373599	F	25												0			1	0	1		0
0	114866054	M	24.4	2											0			0	0	1		0
0	62941110	F	19.9	0											0			0	0	0		0
0	101599867	M	28.1	1	#REF!										0			0	0	0		0
0	108012409	F	23.4	0											0			1	0	1		0
0	112623606	F	20	0											0			0	0	0		0
0	112460331	M	25.8	2											0			0	0	0		0
0	115176626	M	20.2	0											0			1	0	0		0
0	66088354	F	22.4	0											0			9999	9999	9999		9999
0	109044758	F	25.9	0											0			1	0	0		0
0	63405502	F	22.2	0											0			1	0	0		0
0	109559543	F	19.5	0											0			0	0	1		0
0	109504281	M	21	2											0			0	0	0		0
0	112920461	F	22	0											0			0	0	0		0
0	111569993	M	25.3	1	#REF!										1			1	0	0		0
0	112201877	F	30.1												0			1	0	1		0
0	66612421	M	21	0											0			0	0	0		0
0	109664439	M	26.2	2											0			1	0	0		0
0	112706470	M	22	1	#REF!										0			1	0	0		0
0	64657655	M	23.5	1	#REF!										0			0	0	1		0
0	109114020	M	25.1	2											0			0	0	0		0
0	112913658	M	20.3	1	#REF!										0			1	0	0		1
0	59406989	M	25.9	1	#REF!										0			0	0	0		0
0	113935706	F	21.3	0											0			0	0	0		0
0	111903831	F	22.9	0											0			0	0	0		0
0	110791413	M	22.4	2											0			1	0	1		0
0	110579187	M	18.3	0											0			0	1	0		0
0	109867766	F	22.1												0			9999	9999	9999		9999
0	113268766	F	19.5	0											0			0	1	0		0
0	110117633	M	21.7	1	#REF!										0			0	0	0		0
0	115457496	M	21.6	1	#REF!										0			0	0	1		0
0	65431090	F	22.5	1											0			0	0	0		0
0	112358960	F	26.3	0											0			1	0	0		0
0	66631777	M	23.5	2											0			0	1	0		0
0	105983922	M	26.1	2											0			1	0	0		0
0	115464124	M	25.9	2											0			0	1	0		0
0	112933502	M	24.8	0											0			0	0	1		0
0	116335409	M	20.4	2											0			0	0	0		0
0	108903963	F	22.2	0											0			9999	9999	9999		9999
0	107712268	F	25.5	0											0			0	0	1		0
0	108865255	M	25.5	2											0			1	0	0		0
0	66227255	M	17.9	0											0			0	0	0		0
0	115016383	F	18.6	0											0			0	0	0		0
0	109003320	M	20.8	2											0			1	0	0		0
0	112585278	M	22	2											0			0	0	0		0
0	112919011	M	26	0											0			0	0	0		0
0	109106734	F	20.3	0											0			0	0	0		0
0	61881323	M	24.8	2											0			0	0	0		0
0	110954042	M	19.9	0											0			1	0	0		0
0	110256234	F	29.8												0			0	0	0		0
0	108873903	M	29.5	2											0			0	0	1		0
0	109730893	M	22.3	1	#REF!										0			0	0	0		0
0	115352717	F	26.7	0											0			0	0	0		0
0	113886954	M	26.4	1	#REF!										0			0	0	0		0
0	65704818	M	24.7	2											0			1	0	1		0
0	30898165	F	25.4	0											0			1	0	0		0
0	65297520	F	18.8	0											0			0	0	0		0
0	66296673	F	26.2	0											0			0	0	0		0
0	114124986	F	21.9	0											0			0	0	0		0
0	101527556	F	20.9	0											0			0	0	0		0
0	109023533	M	26.5	1	#REF!										0			1	1	1		0
0	106711896	F	19.9	2											0			0	0	0		0
0	111230830	F	24.6												0			0	0	1		0
0	108356669	M	26.3	0											0			0	0	0		0
0	66659012	M	24.9	0											0			0	0	1		0
0	115968518	F	21.7	0											0			0	0	0		0
0	111907146	M	21.8	1	#REF!										0			0	0	0		0
0	63382376	M	24	2											0			1	0	1		0
0	113069473	M	24.1	0											0			0	0	0		0
0	113800174	M	24.5	1	#REF!										0			0	0	0		0
0	31970438	M	23.3	1	#REF!										0			1	0	1		0
0	110807490	F	20.5	0											0			0	0	0		0
0	115272867	M	24.9	2											0			1	1	1		0
0	107716297	M	24.2	2											0			1	1	0		0
0	115131759	M	31.1	2											0			0	0	0		0
0	113593222	F	34.5	0											0			0	0	1		0
0	112585279	F	19.3	0											0			0	0	0		0
0	110324573	F	25.6	0											0			0	0	0		0
0	113108887	M	23.7	2											0			0	0	0		0
0	64504593	F	23.2	0											0			9999	9999	9999		9999
0	112627239	M	22.2	1	#REF!										0			0	1	1		9999
0	64935439	M	24.9	2											0			0	0	0		0
0	64945218	M	23.5	1	#REF!										0			0	0	0		0
0	112500140	M	24.7	2											0			1	0	0		0
0	113371742	M	23.8	2											0			0	1	0		1
0	112246869	M	25.5	1	#REF!										0			0	0	0		0
0	109139589	F	24.5	0											0			0	0	0		0
0	109726815	F	19.8	0											0			0	0	0		0
0	101948973	M	23.7	1	#REF!										0			0	0	1		0
0	114466871	M	24.2	1	#REF!										0			0	0	1		0
0	109313328	F	20.7	0											0			1	0	1		0
0	110675919	F	19.9	0											0			0	0	0		0
0	32509289	M	22.7	2											0			0	0	0		0
0	111980337	F	20.8	0											0			0	0	0		0
0	115496576	M	22.3	1	#REF!										0			0	0	0		0
0	111145969	M	30.8	0											0			1	0	1		0
0	113727336	F	19.3	0											0			0	0	1		0
0	109357712	F	26.8	0											0			1	1	1		0
0	107008640	F	19.9	0											0			0	0	0		0
0	101351129	F	24.6	0											0			0	0	0		0
0	113919293	M	24.7	1	#REF!										0			0	0	1		0
0	109919748	M	24.4	1	#REF!										0			1	0	1		0
0	113286402	M	27.5	2											0			1	0	1		0
0	110912379	M	25.7	1	#REF!										0			1	0	0		0
0	115982962	F	26.1												0			1	0	0		0
0	112910582	M	22	0											0			0	0	0		0
0	65006215	M	25.4	2											0			0	0	1		0
0	112836932	M	24.4	0											0			0	0	0		0
0	114079079	M	27.6	1											0			1	1	1		1
0	115107218	F	21.4	0											0			0	0	0		0
0	113142672	F	22.9	0											0			0	0	1		0
0	115551175	M	25.1	1	#REF!										0			0	0	0		0
0	110731160	F	25.6	0											0			0	0	0		0
0	63725419	M	24.8	1	#REF!										0			0	0	0		0
0	112894473	M	23.8	1	#REF!										0			0	0	0		0
0	110464677	M	26.6	2											0			0	0	0		0
0	63062670	M	24.7	1	#REF!										0			0	0	0		0
0	105942129	M	23.2	1	#REF!										0			0	0	1		0
0	66259735	M	22.2	1	#REF!										0			1	0	0		0
0	109726348	M	26.9	2											0			0	0	1		0
0	112064111	M	22.7	0											0			1	0	0		0
0	112881255	M	23.2	2											0			1	1	1		0
0	108249704	M	22.7	1	#REF!										0			0	0	0		0
0	64899067	F	21.6	0											0			0	0	0		0
0	109557283	M	28.5	2											0			0	0	0		0
0	63764421	M	27.9	1	#REF!										0			1	0	1		0
0	107460647	M	23.8	1	#REF!										0			0	0	0		0
0	116188282	F	25.2	0											0			0	0	1		0
0	114632931	F	25.6	0											0			1	0	1		0
0	114400467	M	23.6	1	#REF!										0			1	0	0		0
0	110776921	M	24.5	0											0			1	0	0		0
0	63531933	F	20.8	0											0			0	0	0		0
0	112360032	M	26.8	2											0			1	0	0		0
0	101622912	F	20.8	0											0			1	0	0		0
0	116273403	M	26.4	0											0			0	0	0		0
0	115494165	M	22.8	1	#REF!										0			0	0	1		0
0	108162517	M	21.2	1											0			0	0	0		0
0	109624526	M	22.1	1	#REF!										0			0	0	0		0
0	115153522	M	31.6	2											0			1	0	1		0
0	112484559	F	22.7	0											0			0	0	0		0
0	115986025	F	19.5	1											0			0	0	0		0
0	109621582	F	26.9	0											0			0	0	1		0
0	64263849	M	25.9	1											0			1	0	0		0
0	111416333	F	22.2	0											0			0	0	0		0
0	63903172	M	23.2	1	#REF!										0			0	0	0		0
0	112913642	M	25.9	1	#REF!										0			0	0	0		0
0	110443775	F	18.2	0											0			0	0	0		0
0	109524359	M	25.6	1	#REF!										0			0	0	0		0
0	113213593	M	27.7	0											0			0	0	0		0
0	105514517	M	22.6	0											0			0	0	1		9999
0	106236622	M	28.8	1	#REF!										0			1	0	0		0
0	106017126	F	22.2												0			0	0	0		0
0	111608198	F	24.1	0											0			1	0	0		0
0	110664972	M	26	1	#REF!										0			0	0	0		0
0	111799425	F	26	0											0			0	0	0		0
0	113682419	F	21.6	0											0			0	0	0		0
0	110189562	M	30.2	0											0			1	0	0		0
0	111795354	F	22.8	0											0			1	0	0		0
0	105447911	M	25.1	2											0			1	0	0		0
0	64867942	F	25	0											0			0	0	0		0
0	112739827	F	23.6	2	#REF!										0			0	0	0		0
0	114863444	M	25.7	2											0			0	0	0		0
0	113985016	M	27.6	0											0			0	0	0		0
0	108508859	M	27.5	2											0			1	0	0		0
0	108870106	M	19.3	2											0			0	0	0		0
0	116046052	F	20.2	0											0			0	1	1		0
0	112286610	M	27.3	1	#REF!										0			1	1	0		0
0	108329458	F	25.7	0											0			0	0	0		0
0	116876966	M	26.4	1	#REF!										0			1	0	0		0
0	111078293	M	20.4	2											0			0	0	0		0
0	112767303	F	22	0											0			0	0	0		0
0	111833874	F	37.3	0											0			0	0	0		0
0	63794760	M	21.9	2											0			0	0	0		0
0	65219470	M	23.1	2											0			1	0	1		0
0	115316939	F	19.7	0											0			0	0	0		0
0	105487805	M	24.3	1	#REF!										0			1	0	0		0
0	113233038	M	33.9	1	#REF!										0			1	0	1		0
0	106947140	M	30.5	2											0			1	0	1		0
0	113101035	F	25.1	0											0			0	0	1		0
0	109620550	F	20.3	0											0			0	0	0		0
0	113012600	F	22.8	0											0			0	1	1		0
0	107563503	F	23.7	0											0			0	0	1		0
0	29446877	M	23	0											0			0	0	0		0
0	110403915	F	23.2	0											0			0	1	0		0
0	111576667	M	23	2	#REF!										0			0	0	0		0
0	105211929	M	24.1	2											0			1	0	0		0
0	116243089	M	26	1											0			0	0	0		0
0	114862350	M	25.9	0											0			0	0	1		0
0	66361587	M	24.5	2											0			0	0	0		0
0	107219398	M	25.2	0											0			0	0	0		0
0	107604477	F	19												0			0	0	1		0
0	112500841	F	22.8	0											0			0	0	0		0
0	112610264	M	27.7	1	#REF!										0			0	0	0		0
0	113496094	F	19.6	0											0			0	0	1		0
0	112820776	F	23	0											0			0	0	0		0
0	105301452	F	25.3	0											0			9999	9999	9999		9999
0	111277267	M	29	2											0			0	0	0		1
0	112888793	M	20.1	1	#REF!										0			0	0	0		0
0	110858317	F	20.3	0											0			0	0	0		0
0	109103792	M	26.9	1											0			0	0	0		0
0	114703515	F	21.7	0											0			0	0	0		0
0	111989824	M	24.6	1	#REF!										0			0	0	1		0
0	114158865	F	20.9	0											0			0	0	0		0
0	115858866	M	24.9	1	#REF!										0			0	0	0		0
0	63407467	M	34.6	0											0			1	0	0		0
0	112277161	F	23.6												0			0	0	1		0
0	113097994	M	24.9	0											0			1	0	0		0
0	108860137	M	23	1											0			0	0	1		0
0	114560105	F	19.9	0											0			0	0	1		0
0	65307667	F	28.9	2											0			0	0	0		0
0	113104887	F	21.7	0											0			0	1	1		0
0	64082889	M	21.2	2											0			0	0	0		0
0	113100103	M	25.2	0											0			1	0	1		0
0	110171135	M	23.7	2											0			1	0	0		0
0	112349492	M	21.3	1	#REF!										0			9999	9999	9999		9999
0	113688638	F	28.1	0											0			0	0	0		0
0	107242628	M	22.3	1	#REF!										0			0	0	0		0
0	106427909	F	21.3	0											0			0	1	0		0
0	116241812	M	26.2	1	#REF!										0			0	0	0		0
0	31267337	M	23.7	2	#REF!										0			0	0	0		0
0	113220924	M	27.9	1	#REF!										0			0	0	0		0
0	113921984	M	19.8	1	#REF!										0			0	0	0		0
0	112433458	M	24.3	1	#REF!										0			1	0	0		0
0	113972422	M	21	1	#REF!										0			0	0	0		0
0	108302722	M	27.6	1	#REF!										0			1	0	1		0
0	112181587	M	28.9	2											0			0	0	0		0
0	115106045	M	27.7	1	#REF!										0			0	0	1		0
0	111948539	M	24.6	0											0			1	0	1		0
0	110930754	M	27.8	2											0			0	0	1		0
0	109430528	F	20.6	0											0			0	0	0		0
0	114249557	M	28.9	1											0			1	0	1		0
0	116012612	M	31.7	2											0			1	0	1		0
0	114187119	F	21.2	0											0			0	0	0		0
0	111468879	M	25.9	2											0			0	0	0		0
0	111154027	M	22.4	1	#REF!										0			1	0	0		0
0	66691300	M	20.8	1	#REF!										0			1	0	0		0
0	102288184	F	21.7	0											0			0	0	0		0
0	114544901	M	23.8	2											0			1	0	0		0
0	110710846	F	22.2	0											0			0	1	1		0
0	110252201	M	24.5	2											0			0	1	0		0
0	113380248	M	23.6	1	#REF!										0			1	1	1		0
0	107872177	F	24.3	0											0			0	0	0		0
0	110655345	F	21.3	2											0			0	0	0		0
0	113838189	F	21.7	0											0			0	0	0		0
0	109110744	F	26.6	0											0			0	0	0		0
0	66635795	F	21.8	0											0			0	0	0		0
0	108968720	M	24.7	0											0			0	0	0		0
0	113594417	F	24.6	0											0			0	0	0		0
0	115196373	F	23.3	0											0			0	0	0		0
0	107784722	M	21.8	2											0			0	0	0		0
0	109100374	F	21.8	0											0			0	0	0		0
0	106570318	F	30	1											0			0	0	0		0
0	110323600	F	21.9	0											0			0	0	0		0
0	65064666	F	19												0			0	0	0		0
0	114712520	F	17.3	0											0			0	0	0		0
0	106192093	M	25.6	1	#REF!										0			9999	9999	9999		9999
0	106327265	F	22.9	0											0			0	0	0		0
0	115325439	M	22	1	#REF!										0			0	0	1		0
0	113040091	F	24.3	0											0			0	0	0		0
0	102044189	M	28	1	#REF!										0			0	0	1		0
0	114706091	F	21.4	0											0			0	0	0		0
0	112740895	M	25	0											0			0	0	0		0
0	112884329	M	25.1	0											0			0	0	0		0
0	111140695	M	21.5	1	#REF!										0			0	0	0		0
0	113889432	M	30.8	2											0			1	1	1		0
0	66803765	M	25.7	1	#REF!										0			0	1	0		0
0	114558740	M	25.3	1	#REF!										0			0	0	0		0
0	109033845	M	27	2											0			1	0	1		0
0	110105630	F	26	1	#REF!										0			0	0	0		0
0	113897061	M	22.4	0											0			1	0	0		9999
0	113142952	F	20.8	0											0			0	0	0		0
0	66424132	M	25.2	0											0			0	0	0		0
0	107041148	M	25	1	#REF!										0			0	0	0		0
0	111727836	F	21.8	0											0			0	0	0		0
0	112812238	F	22.9	0											0			0	0	1		0
0	117045260	M	31.3	2											0			0	0	1		0
0	110926387	F	27.3	0											0			0	0	1		0
0	112431531	F	24.8	0											0			0	0	0		0
0	106632666	M	29.6	2											0			1	0	1		0
0	107604984	M	25.2	1	#REF!										0			1	0	0		0
0	101545625	F	20.8	0											0			9999	9999	9999		9999
0	111297144	F	18.9	0											0			0	0	0		0
0	115129681	M	24.7	1											0			0	0	0		0
0	107424610	F	20.9	0											0			0	0	1		0
0	64225318	M	21	1	#REF!										0			9999	9999	9999		9999
0	114466373	F	21.2	0											0			0	0	0		0
0	102077791	M	23.7	1	#REF!										0			0	0	0		0
0	111864606	M	23.6	1	#REF!										0			0	0	0		1
0	115315617	F	21.1	0											0			0	0	0		0
0	109604836	F	20.8	0											0			0	0	0		0
0	107077192	F	17.1	0											0			0	0	0		0
0	30359414	M	23.2	0											0			0	0	0		0
0	101564279	F	26.6	0											0			0	0	0		0
0	113330931	F	29	0											0			0	0	1		0
0	112099479	F	24.8	0											0			1	0	0		0
0	66543025	M	27.5												0			0	0	1		0
0	114605025	M	25	1	#REF!										0			0	0	0		0
0	113799086	M	22.6	0											0			1	0	1		0
0	112821771	M	NA	1	#REF!										0			0	1	1		0
0	115749641	M	25.7	2											0			0	0	0		0
0	114988135	M	22.4	1	#REF!										0			0	0	1		1
0	63437828	M	25.3	1	#REF!										0			0	0	0		0
0	113921431	M	22.1	2											0			0	0	0		0
0	64136798	M	25.8	1	#REF!										0			1	0	1		0
0	111334452	M	25.2	2											0			0	0	0		0
0	111371808	F	21.4	0											0			0	0	1		0
0	114739988	F	21.8	0											0			0	0	0		0
0	113026777	F	19	0											0			0	0	0		0
0	63639375	M	29.8	0											0			0	0	0		0
0	65456590	M	24.6	2											0			0	0	0		0
0	104719135	F	27.1	0											0			1	0	0		0
0	115608873	F	21.7	0											0			0	0	0		0
0	111079501	M	22.9	1	#REF!										0			0	1	0		0
0	112884382	F	18.3	0											0			0	0	0		0
0	114791524	M	27.4	1	#REF!										0			0	0	1		0
0	109863988	F	21.1	0											0			0	0	0		0
0	112243270	F	24	0											0			0	0	0		0
0	111642004	M	24	1	#REF!										0			0	0	0		0
0	109904007	M	22.6	1											0			1	0	0		0
0	114036159	F	23.5	0											0			1	0	0		0
0	110890649	M	23.6	1	#REF!										0			1	1	0		0
0	111027626	M	23.9	1	#REF!										0			0	0	0		0
0	114470612	M	23.4	2											0			9999	9999	9999		9999
0	101949107	M	31.9	1	#REF!										0			1	0	1		0
0	111478493	M	24.9	1											0			0	0	1		0
0	114338018	M	22.6	2											0			1	1	1		0
0	63725499	F	24.8	0											0			0	0	0		0
0	109600125	F	24.4	0											0			0	0	0		0
0	106883763	M	25.7	0											0			0	0	0		0
0	111723605	F	24.9	0											0			0	1	0		0
0	112380260	F	24.1	0											0			1	0	0		9999
0	114940562	M	24.2	0											0			0	0	0		0
0	66612082	M	27.3	2											0			1	0	0		0
0	112165258	M	23.9	1	#REF!										0			0	0	1		0
0	113197702	M	25.4	1	#REF!										0			0	0	0		0
0	105406310	F	26	0											0			0	0	0		0
0	114588067	F	23.5	0											0			0	0	0		0
0	63410684	F	28.3	0											0			1	0	0		0
0	111288613	M	22.6	1	#REF!										0			0	0	0		0
0	113894220	F	24.4	0											0			0	0	1		0
0	107878011	M	23.3	2											0			0	0	0		0
0	111180779	M	28.2	1	#REF!										0			0	0	0		0
0	112617985	M	24.4	1	#REF!										0			0	0	0		0
0	115778520	M	24.8	1	#REF!										0			0	0	0		0
0	114508084	F	22.6	0											0			0	0	0		0
0	109394149	F	26.8	0											0			0	0	0		0
0	114877040	F	20.8	0											0			0	0	0		0
0	114377788	M	26.5	2											0			1	0	1		0
0	115276977	F	20.7	0											0			0	0	0		0
0	113247821	F	24.9	0											0			0	0	0		0
0	113122577	M	23.2	1	#REF!										0			1	0	1		0
0	107028433	M	27.9	2											0			0	0	1		0
0	108187610	M	22.4	1	#REF!										0			1	0	1		0
0	102277908	M	20.7	1	#REF!										0			0	1	0		0
0	114357544	F	24.6	0											0			0	0	0		0
0	111421426	M	26.1	1	#REF!										0			0	0	1		0
0	113036336	F	27.8												0			0	0	0		0
0	114954439	F	23.4	0											0			0	0	0		0
0	66633773	F	21.2	0											0			0	0	0		9999
0	64508538	F	27.3	0											0			0	1	0		0
0	102283381	F	21												0			0	0	0		0
0	66786910	M	29.5	2											0			1	0	0		0
0	111188398	F	20.2	0											0			0	0	0		0
0	116587365	M	24.6	2											0			1	1	0		0
0	114788759	M	22.7	2											0			0	0	0		0
0	109362798	F	23.4	0											0			0	0	0		0
0	111337850	F	22.4												0			0	0	0		0
0	112294488	M	25.9	2											0			1	0	0		0
0	108876085	F	23.8	0											0			0	0	0		9999
0	112720520	F	22.9	0											0			0	0	1		0
0	109469026	M	28.9	1											0			0	0	0		1
0	114102505	M	25.5	0											0			0	0	0		0
0	112481551	M	22.1	1	#REF!										0			1	0	0		0
0	109195352	M	24.8	0											0			0	1	0		0
0	111278841	F	21.8												0			0	0	1		0
0	32520909	M	22.7	1											0			0	0	1		0
0	112347356	F	23.9	0											0			0	0	0		0
0	64694178	M	25.3	1											0			0	0	0		0
0	114702277	M	21.9	0											0			0	0	1		0
0	110745363	M	23.4	0											0			0	0	1		0
0	109911888	F	22.2	0											0			0	0	0		0
0	113448255	M	25.4	1	#REF!										0			1	0	1		0
0	65929802	M	28.3	0											0			1	0	0		0
0	110728150	F	23.2	0											0			0	0	1		0
0	108061093	F	28.7	1											0			0	0	0		0
0	66889635	M	21.2	0											0			1	0	0		0
0	109067070	M	25.1	0											0			0	0	0		0
0	108505849	F	20.9	1	#REF!										0			0	0	0		0
0	114146997	M	25.8	1	#REF!										0			1	0	0		0
0	108948584	M	22.1	0											0			0	0	0		0
0	110116477	M	29.6	2											0			0	0	0		0
0	109398761	F	26.5	0											0			1	1	0		0
0	32339217	M	20.6	1	#REF!										0			0	0	0		0
0	107971284	M	21.2	2											0			0	0	0		0
0	66410790	M	17	1	#REF!										0			0	0	0		0
0	105985417	M	29	1	#REF!										0			0	0	1		9999
0	109334888	M	25.8												0			0	0	0		0
0	111989486	F	30.3	0											0			1	0	0		0
0	117030946	M	25	0											0			1	0	0		0
0	107003506	M	21.5	1	#REF!										0			0	0	0		0
0	109297364	M	23.7	2											0			0	0	0		0
0	108365070	M	26.4	0											0			0	1	1		0
0	108945231	M	21.4	0											0			1	0	0		0
0	111747750	F	22	0											0			1	0	1		0
0	113646623	F	23.7	0											0			0	0	0		0
0	110542919	F	22.5	0											0			0	0	0		0
0	112471305	M	26.7	2											0			0	0	0		0
0	109396864	F	21.5	0											0			0	0	0		0
0	66443472	F	23												0			0	0	1		0
0	111294482	M	28.9	1	#REF!										0			0	0	0		0
0	110142925	F	25.1	0											0			0	0	0		0
0	65174749	M	21.1	1	#REF!										0			0	0	1		0
0	112759842	F	24.9	0											0			1	0	0		0
0	116345572	F	22.1												0			0	0	0		0
0	106161004	F	17.7	0											0			0	0	0		0
0	113962475	F	28.3	0											0			0	0	0		0
0	114553984	F	25.6	0											0			0	0	0		0
0	113291207	F	21.8	0											0			0	0	0		0
0	112017901	M	25.6	1	#REF!										0			0	0	1		0
0	112279127	F	25.1	0											0			0	0	0		0
0	111299384	M	26.9	2											0			1	1	1		0
0	109607495	F	23.7	0											0			0	0	1		1
0	114588723	F	23.8	0											0			0	0	0		0
0	111976817	M	22.1	0											0			0	0	1		0
0	65080778	M	24.3	1	#REF!										0			1	0	1		1
0	113445853	M	25.3	0											0			0	0	0		0
0	115716716	M	22.6	1	#REF!										0			0	0	0		0
0	61424872	F	24.4	0											0			0	0	0		0
0	110479259	F	19.4	0											0			0	0	0		0
0	113781193	F	22.2	0											0			0	0	0		0
0	112474949	F	24												0			1	1	1		0
0	64296445	M	26.5	2											0			0	0	0		0
0	63832194	M	24.7	1											0			1	1	1		1
0	66472907	F	18.8	0											0			0	0	0		0
0	112943969	F	21.9	0											0			0	0	1		0
0	111149939	M	21.4	1	#REF!										0			0	0	1		0
0	110154092	M	22.7	2											0			0	0	1		0
0	105302467	M	28	1	#REF!										0			0	0	1		0
0	66807886	F	25.4	0											0			1	0	0		0
0	107816510	M	23.9	2											0			0	0	0		0
0	113679646	M	23	1	#REF!										0			0	0	0		0
0	113192782	M	33	2											0			0	0	1		0
0	109301399	F	22.8	0											0			0	0	1		0
0	111824624	M	27	1	#REF!										0			0	0	0		0
0	106172425	M	24.4	2											0			0	0	0		0
0	108850635	F	24.2	0											0			1	1	0		0
0	62319189	M	22.2	2											0			1	0	0		0
0	113479202	M	25.4	2											0			0	0	0		0
0	110979838	M	49.1	2	#REF!										0			0	0	0		0
0	66494927	M	26.5	1	#REF!										0			0	0	0		0
0	111787455	M	24.9	1	#REF!										0			0	0	0		0
0	110782787	F	20.8	0											0			0	0	0		0
0	114407265	F	20.9	0											0			0	0	0		0
0	112926115	M	25.8	0											0			0	0	0		0
0	115969724	F	24.3	0											0			1	0	0		0
0	112292728	F	18.7	0											0			9999	9999	9999		9999
0	111231745	F	22.4	0											0			0	0	0		0
0	109984809	M	25.3	1	#REF!										0			1	0	1		0
0	116296751	M	15	2											0			0	0	0		0
0	115720084	F	21.5	0											0			0	0	0		0
0	112392672	M	24.7	1	#REF!										0			0	0	1		0
0	64618896	M	26.3	0											0			0	0	0		1
0	114300752	M	18.5	1	#REF!										0			0	0	0		0
0	31080642	M	22.2	1											0			0	0	0		0
0	115606684	M	26	1	#REF!										0			0	0	0		0
0	107174829	M	25.8	2											0			0	0	0		0
0	114755426	F	18.6	0											0			0	0	0		0
0	109591969	F	19.6	1	#REF!										0			0	0	0		0
0	113937179	M	26.1	0											0			0	0	0		0
0	108853381	M	28.9	1											0			0	0	0		0
0	110970381	F	25.2	0											0			0	0	1		0
0	111189601	M	23.3	1	#REF!										0			0	0	0		0
0	114444073	M	27.9	2											0			0	0	0		0
0	115205646	F	21.7												0			0	0	0		0
0	112365186	F	23.5	0											0			0	0	0		0
0	112466551	M	28.8	1	#REF!										0			1	1	1		0
0	65929356	M	25.3	0											0			1	0	1		0
0	66787133	M	24.2	0											0			0	0	0		0
0	110835874	M	27.9	2											0			0	0	1		0
0	109005316	M	24.9	0											0			0	0	0		0
0	115361220	F	26.6	0											0			0	0	0		0
0	113409067	F	22.1	0											0			0	0	0		0
0	109841599	F	20.5												0			1	1	0		0
0	110650525	M	22.1	1	#REF!										0			1	1	1		0
0	109763474	M	25.5	1	#REF!										0			0	0	0		0
0	110167601	M	26.6	1	#REF!										0			1	0	0		0
0	112352146	F	20.3	0											0			0	0	0		0
0	113994762	M	23.7	2											0			0	0	0		0
0	116388260	M	23.9	1	#REF!										0			0	0	1		0
0	66420457	M	28	1	#REF!										0			0	0	0		0
0	63432661	F	21.1	0											0			0	0	1		0
0	113008728	M	30.1	1	#REF!										0			0	0	1		0
0	110850623	F	23.8	0											0			0	0	1		0
0	116037950	M	25.3	0											0			0	0	0		0
0	113025660	F	28.6	0											0			0	0	0		0
0	110696538	M	27.1	1	#REF!										0			0	0	0		0
0	113192398	M	22.1	1	#REF!										0			0	0	1		0
0	113506221	F	30.4	0											0			0	0	0		0
0	105733324	M	22.9	2											0			0	1	0		0
0	65017550	M	28.4	1	#REF!										0			0	1	1		0
0	115775008	M	22.5	1	#REF!										0			1	0	0		0
0	109670955	F	21.1	0											0			0	0	0		0
0	62228068	M	22.4	0											0			1	0	0		0
0	108368956	M	24.2	2											0			1	1	1		0
0	108999509	M	24.4	1	#REF!										0			0	0	0		0
0	112192508	M	26.6	2											0			0	0	0		0
0	112813875	M	27.4												1			1	0	1		0
0	113003697	M	22.6	1	#REF!										0			0	0	0		0
0	109203012	F	20.6												0			0	0	0		0
0	66494477	F	17.3	0											0			0	0	0		0
0	112608564	F	27.2	0											0			1	0	0		0
0	108856570	F	24.3	0											0			0	0	0		0
0	113225090	F	24.2	0											0			9999	9999	9999		9999
0	109768404	F	21.2	0											0			0	0	0		0
0	112348520	M	23.3	0											0			1	0	1		0
0	112364943	M	25.3	0											0			0	0	0		0
0	108862970	F	25.9	0											0			0	0	1		0
0	111739767	M	29.1	1	#REF!										0			0	0	0		0
0	115755409	F	20.9	0											0			0	0	0		0
0	110551170	F	20	0											0			0	0	0		0
0	115410915	M	25.8	2											0			0	0	1		0
0	111855971	M	25.6	1	#REF!										0			0	0	1		1
0	111567379	F	19.1	0											0			9999	9999	9999		9999
0	110360420	F	25.3	0											0			1	0	1		0
0	113482418	M	24.7	2											0			0	0	0		0
0	112501173	M	26.5	1	#REF!										0			1	0	0		0
0	108561944	F	26	1	#REF!										0			0	0	0		0
0	116092568	F	27.3	0											0			0	0	0		0
0	105951870	M	23.1	2											0			0	0	0		0
0	112880705	F	20.3	0											0			0	0	0		0
0	115093123	M	27.3	0											0			0	0	0		0
0	112359264	M	23.1	0											0			0	0	0		0
0	110908611	F	20.8	0											0			0	0	0		0
0	107210689	F	31.2	0											0			0	0	0		0
0	116049692	M	28.2	0											0			1	0	0		0
0	112543562	M	25.5	1	#REF!										0			0	0	0		0
0	101511130	M	27.2	1	#REF!										0			1	1	1		1
0	113435175	M	27.2	1	#REF!										0			1	1	1		9999
0	111735162	M	27.5	1	#REF!										0			1	1	1		0
0	114980076	M	NA	1											0			1	0	1		0
0	114626495	M	22.1	1											0			0	0	0		0
0	113666431	M	26.2	1	#REF!										0			0	0	1		0
0	113953131	M	30.5	1	#REF!										0			1	0	1		0
0	33250636	M	23	2											0			0	0	0		0
0	112052864	M	22	2											0			0	0	0		0
0	113616268	M	24.8	0											0			1	1	1		0
0	114679196	F	20.7	0											0			0	0	0		0
0	112173536	F	19.7	0											0			0	0	1		0
0	114600650	M	18.2	0											0			1	0	1		0
0	115596250	F	30.1	0											0			1	0	1		0
0	112892907	F	25.1	0											0			1	0	0		0
0	113333362	M	26.2	0											0			1	0	1		0
0	109642726	M	23.9	2											0			0	0	0		0
0	114429155	F	22.8	0											0			0	0	0		0
0	109955786	F	25.2	0											0			0	0	0		0
0	109909872	F	27.7	0											0			0	0	0		0
0	113117259	F	24.7	0											0			0	0	0		0
0	115405794	M	25.3	1	#REF!										0			0	0	1		0
0	113884474	F	22.4	0											0			0	0	0		0
0	115278287	M	27.4	0											0			0	0	0		0
0	109545576	M	25.9	2											0			0	0	0		0
0	109503488	F	18.1	0											0			0	0	0		0
0	111815688	F	19.2	0											0			0	0	0		0
0	66798398	M	27.2	0											0			0	0	0		0
0	109633751	M	20.6	2											0			0	0	0		0
0	110464367	F	23.8	0											0			1	0	1		0
0	66015221	M	25.6	1	#REF!										0			1	0	1		0
0	114366568	M	29.5	2											0			0	0	0		0
0	101624035	M	24.8	1	#REF!										0			0	0	0		0
0	101379703	F	19.8	0											0			0	0	0		0
0	63531936	M	26.8	0											0			0	0	0		0
0	110276745	F	21.5	0											0			1	0	0		0
0	106308879	M	25.4	1	#REF!										0			1	0	1		0
0	113131783	M	27.7	1	#REF!										0			1	0	1		0
0	107046107	M	22.2	2											0			0	0	0		0
0	107817519	F	24	0											0			0	0	1		0
0	115478574	F	24.1	0											0			0	0	0		0
0	109382542	F	23.3	0											0			1	0	0		0
0	110562443	F	27.4	0											0			0	0	0		0
0	115500207	M	34.8	0											0			0	0	0		0
0	63298390	M	26.4	1	#REF!										0			0	0	0		1
0	113178594	F	24												0			0	0	1		0
0	108028515	M	28.2	2											0			0	0	0		0
0	112285442	M	24.9	1	#REF!										0			0	0	0		0
0	113919612	M	27.1	1	#REF!										0			1	1	0		0
0	114135788	F	20.8												0			0	0	0		0
0	110658357	F	26.6	0											0			0	0	0		0
0	109943355	F	21.7	0											0			0	0	0		0
0	66693420	F	20.3												0			0	0	0		0
0	113951338	M	23.4	0											0			0	0	1		0
0	66270145	M	22.2	1	#REF!										0			0	0	0		0
0	112721680	M	24.5	0											0			1	0	1		0
0	111980141	M	25.2	1	#REF!										0			1	0	0		0
0	106993222	M	29.7	1	#REF!										0			0	0	1		0
0	107459567	M	25.3	2											0			0	0	0		0
0	116483683	F	24.4												0			0	0	1		0
0	110243459	F	20.7	0											0			0	0	1		0
0	108963505	F	22.3	0											0			0	0	0		0
0	112615225	M	27	1	#REF!										0			1	0	0		0
0	106496007	M	19.5	2											0			1	0	0		1
0	115341353	F	19.4	0											0			0	0	0		0
0	64945783	M	27.7	2											0			1	1	1		1
0	109112132	M	31.2	0											0			1	1	1		0
0	108745869	F	18	1	#REF!										0			0	0	1		0
0	66054515	M	27.8	1	#REF!										0			0	0	0		0
0	66519437	M	30.3	1	#REF!										0			0	0	1		0
0	113538397	M	27.4	1											0			0	0	0		0
0	108045274	M	25.5	0											0			0	0	0		0
0	109311261	M	27.3	2											0			1	1	1		0
0	114257852	M	26	2											0			1	1	1		9999
0	105160775	F	21.3	0											0			0	0	0		0
0	111949501	F	29.8	0											0			0	1	0		0
0	109657651	M	21.5	0											0			0	0	1		0
0	110329210	F	20.2	0											0			0	0	0		0
0	114588235	F	28.9	0											0			0	0	0		0
0	107791397	F	20.2	0											0			0	0	1		0
0	112841562	F	23.8	0											0			0	0	0		0
0	110026904	F	31.9	1	#REF!										0			0	0	0		0
0	112480772	F	23.6	0											0			0	0	1		0
0	114297379	M	25.8	0											0			0	0	0		0
0	106529177	M	24.6	1	#REF!										0			1	0	1		0
0	110391683	F	23.3	0											0			1	1	1		0
0	109395994	M	27	2											0			0	0	0		0
0	113213108	F	24	0											0			0	0	0		0
0	114801445	M	28	0											0			0	0	0		0
0	109916034	F	20.7	0											0			0	0	0		0
0	105981694	M	23.2	2											0			0	0	0		0
0	116086229	F	25	0											0			0	0	0		0
0	109760510	F	23.2	0											0			0	0	0		0
0	115310708	M	25.7	1	#REF!										0			0	0	1		0
0	66338092	M	28.3	1	#REF!										0			0	1	0		0
0	114694703	M	29.4	2											0			1	0	0		0
0	112707350	M	26.2	0											0			0	0	0		0
0	112072664	F	25.8	0											0			0	0	0		0
0	109099309	F	20.1	0											0			0	0	0		0
0	111073762	M	27.4	1	#REF!										0			9999	9999	9999		9999
0	114678692	M	25.6	1	#REF!										0			1	0	1		0
0	115468527	F	21.5	0											0			0	0	0		0
0	113096901	F	23.2	0											0			0	0	0		0
0	64046557	F	27.3	0											0			1	0	1		0
0	113144615	F	27.1	0											0			1	0	1		9999
0	108361730	M	25.1												0			1	0	0		0
0	107188359	M	25.5	1	#REF!										0			0	0	0		0
0	112573908	M	23.8	1	#REF!										0			0	0	0		0
0	112874779	F	22.9	0											0			0	0	0		0
0	115220447	M	27.2	0											0			0	0	1		0
0	115466062	M	29.5	1	#REF!										0			1	0	0		0
0	112572173	M	25	2											0			0	0	0		0
0	113031155	M	31.7	0											0			1	0	1		0
0	114470006	F	21.7	0											0			0	0	0		0
0	31433303	M	25.4	1	#REF!										0			9999	9999	9999		9999
0	101641023	F	18.6	0											0			0	0	0		0
0	111894551	M	25.4	1	#REF!										0			0	1	1		0
0	66482221	M	26.2	0											0			0	0	0		0
0	112333130	M	20.5	1	#REF!										0			0	0	0		0
0	112508709	M	23.5	2	#REF!										0			0	0	0		0
0	107968161	M	23.7	0											0			0	1	1		0
0	106887215	F	26	0											0			0	0	0		0
0	109671541	F	24.8	0											0			0	0	0		0
0	112614539	M	20.1	0											0			0	0	0		0
0	112621549	M	22.8	1	#REF!										0			1	0	0		0
0	112547512	M	23	1	#REF!										0			0	0	0		0
0	113951289	M	25	1	#REF!										0			0	0	1		0
0	109102958	M	22.8	1	#REF!										0			1	0	1		9999
0	106851869	M	24.7	1											0			0	0	0		0
0	64998567	M	31.2	1	#REF!										0			1	0	1		0
0	109926455	M	24.3	1	#REF!										0			1	0	0		0
0	112800610	M	23.2	1											0			0	0	0		0
0	110141156	M	21	1	#REF!										0			0	1	0		0
0	113181160	M	23	2											0			0	0	0		0
0	105813657	M	20.6	1	#REF!										0			0	0	1		0
0	109549207	F	26.6	0											0			0	0	0		0
0	109361415	M	35.6	1	#REF!										0			1	1	0		0
0	112801558	M	23	2											0			1	1	1		0
0	111537477	F	22.5	0											0			0	0	1		0
0	112699835	F	25.4	0											0			1	0	1		0
0	109472841	M	22	0											0			0	0	0		0
0	111706769	F	23.9	0											0			0	0	1		0
0	64822493	M	22	0											0			0	0	0		0
0	112933831	F	24.6	0											0			0	0	0		0
0	114006907	M	28.6	1											0			1	1	0		0
0	112484821	M	22.6	0											0			0	0	0		0
0	113642601	F	33.4	0											0			0	0	0		0
0	112059985	F	22.2	0											0			0	0	0		0
0	113802323	F	21.5	0											0			0	1	0		0
0	112571000	F	24.2	0											0			0	0	1		0
0	114662516	F	19.6	0											0			0	0	0		0
0	109589849	M	24	2											0			0	0	0		0
0	102042830	M	19.6	2											0			0	0	0		9999
0	64915730	M	23.3	0											0			0	0	0		0
0	107294883	F	22	0											0			0	0	0		0
0	113984612	M	24.3	2											0			1	0	1		0
0	110282231	M	22.3	0											0			9999	9999	9999		9999
0	113838476	M	24.1	2											0			1	0	0		0
0	110573890	F	22.1	0											0			0	0	0		0
0	110115012	F	23.6	0											0			0	1	1		0
0	110658201	M	24.2	1	#REF!										0			0	0	0		0
0	65236653	F	21.5	1	#REF!										0			0	0	0		0
0	108508466	F	19.9	0											0			0	0	0		0
0	115817854	M	24.6	1	#REF!										0			1	0	1		0
0	111407983	M	24.4	1											0			1	1	0		1
0	66711433	M	27.7	1	#REF!										0			1	0	0		0
0	110748614	F	24.8												0			0	0	1		0
0	105832781	F	22.1	0											0			0	0	1		0
0	114902169	F	27.2	0											0			1	0	0		0
0	116085403	F	24	1	#REF!										0			0	0	1		0
0	114359597	F	22.7												0			1	0	0		0
0	112363858	M	23.3	2											0			0	0	0		0
0	112209244	F	18.5	1											0			0	0	0		0
0	114978564	F	20.8	0											0			0	0	0		0
0	63472892	M	17.1												0			0	0	0		0
0	116485578	M	25.8	2											0			0	0	0		0
0	114623353	F	23.6	0											0			0	0	0		0
0	111582446	M	18.7	0											0			0	0	0		0
0	116262515	M	23.3	1	#REF!										0			0	0	0		0
0	109143503	M	25.8	0											0			0	0	1		0
0	64614468	M	20.7	2											0			0	1	1		1
0	109927742	M	20	2											0			0	1	0		1
0	110702516	M	26.8	2											0			1	0	1		0
0	115237983	M	22.5	1	#REF!										0			0	1	0		0
0	110177268	F	26.1												0			0	0	1		0
0	114522866	F	23	0											0			0	0	0		0
0	109167659	M	26.3	1	#REF!										0			1	0	1		9999
0	110615765	M	26	0											0			0	0	0		0
0	113233183	M	22.9	0											0			0	1	1		0
0	112369109	M	21.5	1	#REF!										0			0	0	0		0
0	108859635	M	21	2											0			0	0	0		0
0	110353107	F	26.5	0											0			0	0	0		0
0	110590006	F	20.9	0											0			0	0	1		0
0	105618958	F	25	0											0			0	0	0		0
0	64031042	M	29.1	1	#REF!										0			0	1	0		0
0	114211461	F	23.9	0											0			0	0	0		0
0	113219213	M	21.6	1											0			1	1	1		1
0	114033498	F	21.4	0											0			0	0	1		0
0	109846992	F	23.2	0											0			0	0	0		0
0	116479670	F	22.2	0											0			0	0	0		0
0	110315894	F	20.7	0											0			0	0	0		0
0	109034688	F	22.8	0											0			0	0	0		0
0	112856822	F	23.5	0											0			0	0	1		0
0	113289461	F	28.1	0											0			1	0	0		0
0	109351424	M	22.5	2											0			0	0	1		0
0	112698330	M	27.5	1											0			0	0	0		0
0	102279335	M	33.8	0											0			0	0	1		0
0	63788648	M	17.4	0											0			0	0	0		0
0	108006690	M	17.1	0											0			0	0	0		0
0	108863520	M	25.5	1	#REF!										0			1	1	1		0
0	115205703	F	24.5	0											0			0	0	0		0
0	109033035	F	21.1	0											0			0	0	0		0
0	115868302	F	21.4	0											0			1	0	0		0
0	112352284	M	25.5	2											0			1	1	0		0
0	106739117	F	27.5	0											0			0	0	0		0
0	109927482	M	23.9	0											0			1	0	0		0
0	112073404	F	20.6	0											0			0	0	0		0
0	112550202	M	25.7	0											0			1	0	1		9999
0	106418217	M	25.8	1	#REF!										0			1	0	0		0
0	111906511	M	29.1	0											0			0	0	0		0
0	112756004	M	24.1	1	#REF!										0			0	0	0		0
0	115944866	M	18.5	1	#REF!										0			0	0	0		0
0	109599025	M	24.3	2											0			1	0	1		0
0	115877078	M	23.2												0			9999	9999	9999		9999
0	63633810	M	22.1	0											0			0	0	0		0
0	113850796	F	19.8	0											0			0	0	0		0
0	111899214	F	22.5	0											0			0	0	1		0
0	110705766	M	26.7	0											0			1	0	0		0
0	115191380	F	26.5												0			1	0	1		0
0	31796959	F	18.8	0											0			0	0	0		0
0	106246879	F	24.1	0											0			0	0	0		0
0	110151705	M	27.4	1	#REF!										0			1	0	0		0
0	114070182	M	21.2	1	#REF!										0			0	0	0		0
0	115348171	M	30.6	2											0			1	0	0		1
0	110654495	M	26.1	0											0			0	0	0		0
0	113997905	M	21.4	2											0			0	0	0		0
0	66603131	F	18.5	0											0			0	0	0		0
0	114068419	M	27.9	0											0			0	0	1		0
0	63792993	M	26.4	1	#REF!										0			0	0	0		0
0	62892070	M	23.2	1	#REF!										0			0	0	0		0
0	108698063	F	20.8	0											0			0	0	0		0
0	110581045	M	27.1	0											0			0	0	0		0
0	64198453	M	25.9	2											0			1	0	0		0
0	109519885	M	22.8	1											0			1	1	1		0
0	108985029	M	27	1											0			1	0	0		0
0	66865208	M	24.3	1	#REF!										0			0	0	0		0
0	114804429	M	24	1	#REF!										0			0	0	0		0
0	109191361	M	25.2	2											0			1	0	0		0
0	112659375	M	25	1											0			1	1	1		1
0	113402693	F	19.7	0											0			0	0	0		0
0	109114132	M	30.9	0											0			1	1	1		0
0	109165844	F	24	0											0			0	0	0		0
0	111521239	M	25.2	2											0			1	1	0		0
0	110509216	M	25.4	0											0			0	0	0		0
0	110693447	M	25.2	2											0			0	0	1		0
[truncated: 2,002 more rows]
